# Supplementary material for: Brain Antigens Stimulate Proliferation of T Lymphocytes With a Pathogenic Phenotype in Multiple Sclerosis Patients
Source: Front Immunol. 2022 Jan 31;13:835763. doi: 10.3389/fimmu.2022.835763 (PMC8841344; doi:10.3389/fimmu.2022.835763)
Supplement: Supplementary file 6 [file Table_3.xlsx]

## Sheet: all-FDR
		MS brain vs PBL	MS FLU vs PBL	MS brain vs FLU	Control brain vs Control PBL	Control brain vs Control Flu	MS Brain vs Control Brain	MS brain vs PBL	MS FLU vs PBL	MS brain vs FLU	Control brain vs Control PBL	Control brain vs Control Flu	MS Brain vs Control Brain	MS brain vs PBL	MS FLU vs PBL	MS brain vs FLU	Control brain vs Control PBL	Control brain vs Control Flu	MS Brain vs Control Brain
Ensembl	Gene	edgeR	edgeR	edgeR	edgeR	edgeR	edgeR	limma	limma	limma	limma	limma	limma	DESEq2	DESEq2	DESEq2	DESEq2	DESEq2	DESEq2
ENSG00000121410	A1BG	0.405014	0.00283537	0.641063	0.00619621	0.99782	0.993282	0.0876834	0.00320602	0.854075	0.00265028	0.999567	0.865983	0.513766	0.0102804	NA	0.049769	NA	0.999961
ENSG00000148584	A1CF	#N/A	#N/A	#N/A	#N/A	#N/A	#N/A	#N/A	#N/A	#N/A	#N/A	#N/A	#N/A	#N/A	#N/A	#N/A	#N/A	#N/A	#N/A
ENSG00000175899	A2M	0.951639	#N/A	#N/A	0.914107	0.99782	0.995325	0.520447	#N/A	#N/A	0.502888	0.999567	0.730952	NA	#N/A	#N/A	#N/A	#N/A	0.999961
ENSG00000166535	A2ML1	#N/A	#N/A	#N/A	#N/A	0.99782	#N/A	#N/A	#N/A	#N/A	#N/A	0.999567	#N/A	#N/A	#N/A	#N/A	#N/A	#N/A	#N/A
ENSG00000184389	A3GALT2	#N/A	#N/A	#N/A	#N/A	#N/A	#N/A	#N/A	#N/A	#N/A	#N/A	#N/A	#N/A	#N/A	#N/A	#N/A	#N/A	#N/A	#N/A
ENSG00000128274	A4GALT	#N/A	#N/A	#N/A	0.0133653	0.99782	0.963247	#N/A	#N/A	#N/A	0.00337149	0.999567	0.105457	#N/A	#N/A	#N/A	0.0120875	NA	#N/A
ENSG00000118017	A4GNT	#N/A	#N/A	#N/A	#N/A	#N/A	#N/A	#N/A	#N/A	#N/A	#N/A	#N/A	#N/A	#N/A	#N/A	#N/A	#N/A	#N/A	#N/A
ENSG00000094914	AAAS	0.0424659	0.00703715	0.983427	3.5462e-05	0.99782	0.998842	0.0162149	0.00540073	0.862997	3.94744e-05	#N/A	0.968789	0.0650177	0.00502692	0.836913	0.0123148	0.999813	0.999961
ENSG00000081760	AACS	0.621023	0.451495	0.999796	0.145358	0.99782	0.963247	0.47913	0.798774	0.898326	0.0132108	0.999567	0.612119	0.867396	0.996238	NA	0.59254	NA	0.999961
ENSG00000114771	AADAC	#N/A	#N/A	#N/A	#N/A	#N/A	#N/A	#N/A	#N/A	#N/A	#N/A	#N/A	#N/A	#N/A	#N/A	#N/A	#N/A	#N/A	#N/A
ENSG00000197953	AADACL2	#N/A	#N/A	#N/A	#N/A	#N/A	#N/A	#N/A	#N/A	#N/A	#N/A	#N/A	#N/A	#N/A	#N/A	#N/A	#N/A	#N/A	#N/A
ENSG00000188984	AADACL3	#N/A	#N/A	#N/A	#N/A	0.99782	#N/A	#N/A	#N/A	#N/A	#N/A	0.999567	#N/A	#N/A	#N/A	#N/A	#N/A	#N/A	#N/A
ENSG00000204518	AADACL4	#N/A	#N/A	#N/A	#N/A	0.99782	#N/A	#N/A	#N/A	#N/A	#N/A	0.999567	#N/A	#N/A	#N/A	#N/A	#N/A	#N/A	#N/A
ENSG00000109576	AADAT	#N/A	#N/A	#N/A	#N/A	#N/A	#N/A	#N/A	#N/A	#N/A	#N/A	#N/A	#N/A	#N/A	#N/A	#N/A	#N/A	#N/A	#N/A
ENSG00000158122	AAED1	0.573756	0.516014	0.999689	0.688862	0.99782	0.99934	0.418606	0.77731	0.882079	0.108483	0.999567	0.896995	0.745468	0.951075	NA	0.685974	NA	0.999961
ENSG00000103591	AAGAB	0.00815928	0.077106	0.772329	0.0410736	0.99782	0.963247	0.00774762	0.0136125	0.839771	0.0147309	0.999567	0.710591	0.0282879	0.0630185	0.833771	0.429108	0.999813	0.999961
ENSG00000115977	AAK1	0.0402487	0.000153943	0.399266	0.331439	0.99782	0.996957	0.128656	0.000142677	0.588555	0.052443	0.999567	0.949684	0.166404	2.43739e-07	0.295742	0.170648	0.999813	0.999961
ENSG00000087884	AAMDC	0.431448	0.464699	0.582938	0.0463406	0.99782	0.963247	0.129782	0.475414	0.598312	0.000415842	0.999567	0.412714	NA	0.557275	NA	NA	NA	0.999961
ENSG00000127837	AAMP	0.0524252	0.0358052	0.995611	0.0020255	0.99782	0.977612	0.0476346	0.00113881	0.901229	0.00507798	0.999567	0.829009	0.054973	0.00313714	0.963057	0.0816669	0.999813	0.999961
ENSG00000129673	AANAT	#N/A	#N/A	#N/A	#N/A	0.99782	#N/A	#N/A	#N/A	#N/A	#N/A	0.999567	#N/A	#N/A	#N/A	#N/A	#N/A	#N/A	#N/A
ENSG00000131043	AAR2	0.947857	0.354621	0.829686	0.972888	0.99782	0.993384	0.996868	0.110604	0.703386	0.479398	0.999567	0.990082	0.947741	0.268246	0.69125	0.854306	0.999813	0.999961
ENSG00000205002	AARD	0.200363	#N/A	0.551508	0.379078	0.99782	0.993282	0.49599	#N/A	0.6521	0.208741	0.999567	0.802581	NA	#N/A	NA	NA	NA	0.999961
ENSG00000090861	AARS	0.000365104	6.7703e-05	0.822071	1.28472e-06	0.99782	0.982974	0.000174866	9.33233e-05	0.729685	1.88618e-06	#N/A	0.842731	6.18553e-05	2.64077e-07	0.62543	4.6443e-06	0.999813	0.999961
ENSG00000124608	AARS2	0.224812	0.998161	0.609179	0.286537	0.99782	0.963247	0.404643	0.648424	0.829308	0.107656	0.999567	0.849769	0.294473	0.778221	0.661266	0.694388	NA	0.999961
ENSG00000266967	AARSD1	0.207781	0.430554	0.83111	0.273178	0.99782	0.963247	0.339706	0.0611971	0.970733	0.200416	#N/A	0.843216	0.198256	0.251092	0.830646	0.77751	0.999813	0.999961
ENSG00000157426	AASDH	0.596505	0.0779658	0.774769	0.602146	0.99782	0.993384	0.372638	0.0482178	0.781687	0.20945	0.999567	0.928317	0.840595	0.372652	NA	NA	NA	0.999961
ENSG00000149313	AASDHPPT	0.175498	0.347957	0.937047	0.108218	0.99782	0.990609	0.0916316	0.133112	0.954604	0.0261994	0.999567	0.903551	0.291893	0.26361	0.962317	0.530443	NA	0.999961
ENSG00000008311	AASS	0.979056	0.995005	0.999796	0.869238	0.99782	0.987572	0.608917	0.649943	0.981522	0.751381	0.999567	0.964663	0.916659	0.917496	NA	#N/A	NA	0.999961
ENSG00000108270	AATF	0.125113	0.381671	0.69687	0.00138912	0.99782	0.963247	0.151962	0.0687088	0.904856	0.00572583	#N/A	0.854115	0.111859	0.144732	0.781933	0.126927	0.999813	0.999961
ENSG00000181409	AATK	0.103783	0.00896474	0.772329	0.942595	0.99782	0.963247	0.0229891	0.000129361	0.691868	0.829866	0.999567	0.33091	0.398662	0.218988	#N/A	NA	NA	0.999961
ENSG00000183044	ABAT	0.228304	0.263009	0.989763	0.710624	0.99782	0.993219	0.186421	0.272058	0.999435	0.9253	0.999567	0.883942	0.568172	0.744956	NA	0.873984	NA	0.999961
ENSG00000165029	ABCA1	0.00251915	0.000155002	0.868269	2.04677e-06	0.99782	0.963247	0.00066068	5.88014e-06	0.759981	6.15295e-07	0.999567	0.186835	0.0584161	0.0106353	#N/A	4.60127e-05	NA	0.999961
ENSG00000154263	ABCA10	0.536076	0.161427	#N/A	0.807341	0.99782	0.990609	0.0281156	0.000103519	#N/A	0.770701	0.999567	0.532463	#N/A	#N/A	#N/A	#N/A	#N/A	#N/A
ENSG00000144452	ABCA12	#N/A	#N/A	#N/A	#N/A	#N/A	#N/A	#N/A	#N/A	#N/A	#N/A	#N/A	#N/A	#N/A	#N/A	#N/A	#N/A	#N/A	#N/A
ENSG00000179869	ABCA13	0.191458	0.130022	#N/A	#N/A	#N/A	#N/A	0.011971	0.00393951	#N/A	#N/A	#N/A	#N/A	#N/A	#N/A	#N/A	#N/A	#N/A	#N/A
ENSG00000107331	ABCA2	0.658839	0.939598	0.915039	0.966195	0.99782	0.998842	0.58332	0.950588	0.958983	0.59384	0.999567	0.925065	0.836474	0.672826	0.822168	0.872365	0.999813	0.999961
ENSG00000167972	ABCA3	0.942286	0.657025	0.976216	0.42679	0.99782	0.998842	0.784121	0.984515	0.971436	0.0776244	0.999567	0.855122	0.903342	0.688516	NA	NA	NA	0.999961
ENSG00000198691	ABCA4	#N/A	#N/A	#N/A	#N/A	0.99782	#N/A	#N/A	#N/A	#N/A	#N/A	0.999567	#N/A	#N/A	#N/A	#N/A	#N/A	#N/A	#N/A
ENSG00000154265	ABCA5	0.0573215	0.00294343	0.653816	0.962655	0.99782	0.998842	0.0660699	0.000898555	0.6232	0.398708	0.999567	0.96782	0.347186	0.0257888	NA	0.859061	NA	0.999961
ENSG00000154262	ABCA6	0.277551	0.242484	#N/A	0.56067	0.99782	0.963247	0.00159705	0.000323511	#N/A	0.102075	0.999567	0.0836456	#N/A	#N/A	#N/A	#N/A	#N/A	#N/A
ENSG00000064687	ABCA7	0.0099784	0.00619356	0.98613	0.873252	0.99782	0.963247	0.00718886	0.00468565	0.901229	0.478121	#N/A	0.553354	0.000725655	0.00606194	0.910794	0.721945	0.999813	0.999961
ENSG00000141338	ABCA8	#N/A	#N/A	#N/A	#N/A	#N/A	#N/A	#N/A	#N/A	#N/A	#N/A	#N/A	#N/A	#N/A	#N/A	#N/A	#N/A	#N/A	#N/A
ENSG00000154258	ABCA9	#N/A	#N/A	#N/A	#N/A	0.99782	#N/A	#N/A	#N/A	#N/A	#N/A	0.999567	#N/A	#N/A	#N/A	#N/A	#N/A	#N/A	#N/A
ENSG00000085563	ABCB1	0.735759	0.0173615	0.688987	0.369669	0.99782	0.990156	0.41309	0.0361369	0.885434	0.0879372	0.999567	0.795915	0.892836	0.265611	NA	0.548197	NA	0.999961
ENSG00000135776	ABCB10	0.803169	0.290738	0.897149	0.146351	0.99782	0.993282	0.737972	0.0629768	0.686715	0.0185348	0.999567	0.737926	0.799705	0.255549	0.827426	0.677829	NA	0.999961
ENSG00000073734	ABCB11	#N/A	#N/A	#N/A	#N/A	0.99782	#N/A	#N/A	#N/A	#N/A	#N/A	0.999567	#N/A	#N/A	#N/A	#N/A	#N/A	#N/A	#N/A
ENSG00000005471	ABCB4	0.376144	0.144817	#N/A	0.613639	0.99782	#N/A	0.010351	0.000461002	#N/A	0.0630894	0.999567	#N/A	#N/A	#N/A	#N/A	NA	#N/A	#N/A
ENSG00000004846	ABCB5	#N/A	#N/A	#N/A	#N/A	#N/A	#N/A	#N/A	#N/A	#N/A	#N/A	#N/A	#N/A	#N/A	#N/A	#N/A	#N/A	#N/A	#N/A
ENSG00000115657	ABCB6	0.0672458	0.022446	0.95171	0.0372962	0.99782	0.982974	0.0152425	0.000980853	0.865474	0.000661982	0.999567	0.735668	0.124922	0.0368692	NA	0.281712	NA	0.999961
ENSG00000131269	ABCB7	0.738562	0.118231	0.88587	0.139295	0.99782	0.980368	0.408002	0.328751	0.894026	0.0804602	0.999567	0.651662	0.821359	0.562178	0.925253	0.653868	0.999813	0.999961
ENSG00000197150	ABCB8	0.82115	0.952384	0.952777	0.77377	0.99782	0.963247	0.966346	0.674434	0.970733	0.846039	0.999567	0.829018	0.739843	0.710799	0.956389	0.888165	NA	0.999961
ENSG00000150967	ABCB9	0.722822	0.789101	0.796005	0.508774	0.99782	0.998842	0.911909	0.337896	0.835878	0.141548	0.999567	0.826149	0.927231	0.911113	NA	NA	NA	0.999961
ENSG00000103222	ABCC1	0.973004	0.45035	0.868269	0.447694	0.99782	0.993282	0.890802	0.885096	0.974213	0.554349	0.999567	0.861619	0.994285	0.983795	0.961561	0.915815	0.999813	0.999961
ENSG00000124574	ABCC10	0.510702	0.907925	0.832512	0.25143	0.99782	0.963247	0.454382	0.911089	0.79769	0.0857977	0.999567	0.79494	0.577822	0.85768	0.872361	0.798924	NA	0.999961
ENSG00000121270	ABCC11	#N/A	#N/A	#N/A	#N/A	#N/A	#N/A	#N/A	#N/A	#N/A	#N/A	#N/A	#N/A	#N/A	#N/A	#N/A	#N/A	#N/A	#N/A
ENSG00000140798	ABCC12	#N/A	#N/A	#N/A	#N/A	0.99782	#N/A	#N/A	#N/A	#N/A	#N/A	0.999567	#N/A	#N/A	#N/A	#N/A	#N/A	#N/A	#N/A
ENSG00000023839	ABCC2	0.70686	0.442469	#N/A	0.965491	#N/A	0.993384	0.0106503	#N/A	#N/A	0.97	#N/A	0.191626	#N/A	#N/A	#N/A	#N/A	#N/A	#N/A
ENSG00000108846	ABCC3	0.0747637	0.0032739	0.730854	0.392353	0.99782	0.982974	0.0354227	0.00164791	0.798332	0.0952396	0.999567	0.755023	0.168937	0.0107158	NA	0.594863	NA	0.999961
ENSG00000125257	ABCC4	0.423527	0.235773	0.926494	0.669156	0.99782	0.990609	0.233627	0.0495895	0.83985	0.478777	0.999567	0.746609	0.639973	0.461025	NA	NA	NA	0.999961
ENSG00000114770	ABCC5	0.583556	0.616124	0.981836	0.054672	0.99782	0.993384	0.365717	0.499162	0.977178	0.0118961	0.999567	0.860694	0.723289	0.821965	0.962476	0.372171	NA	0.999961
ENSG00000091262	ABCC6	0.136625	0.0855939	#N/A	0.934871	0.99782	0.963247	0.00054038	7.50579e-05	#N/A	0.705937	0.999567	0.0836456	#N/A	#N/A	#N/A	NA	#N/A	#N/A
ENSG00000006071	ABCC8	#N/A	#N/A	#N/A	#N/A	0.99782	#N/A	#N/A	#N/A	#N/A	#N/A	0.999567	#N/A	#N/A	#N/A	#N/A	#N/A	NA	#N/A
ENSG00000069431	ABCC9	#N/A	#N/A	#N/A	#N/A	#N/A	#N/A	#N/A	#N/A	#N/A	#N/A	#N/A	#N/A	#N/A	#N/A	#N/A	#N/A	#N/A	#N/A
ENSG00000101986	ABCD1	0.0226607	0.00174965	0.848414	0.00909819	0.99782	0.993384	0.0180631	0.00540117	0.845593	0.000221693	0.999567	0.888891	0.171807	0.0766079	NA	0.0847917	NA	0.999961
ENSG00000173208	ABCD2	0.804556	0.132483	0.694212	0.123334	0.99782	0.993282	0.691406	0.0437893	0.771093	0.00126975	0.999567	0.997983	0.96121	0.664112	NA	NA	NA	0.999961
ENSG00000117528	ABCD3	0.911561	0.0458524	0.458342	0.710682	0.99782	0.982974	0.810784	0.0243202	0.594872	0.805581	0.999567	0.874273	0.825886	0.38793	NA	0.945425	NA	0.999961
ENSG00000119688	ABCD4	0.18288	0.314667	0.898268	0.274076	0.99782	0.991145	0.100663	0.251323	0.749952	0.0275107	0.999567	0.727706	0.186372	0.679747	0.797284	0.392778	0.999813	0.999961
ENSG00000164163	ABCE1	0.0823085	0.341481	0.999796	0.0465334	0.99782	0.963247	0.0409536	0.234991	0.89691	0.0161599	0.999567	0.708795	0.136849	0.16916	0.991776	0.459385	0.999813	0.999961
ENSG00000204574	ABCF1	0.0133958	0.0960621	0.867477	0.00177451	0.99782	0.969743	0.0110382	0.0159814	0.922279	0.00833152	#N/A	0.823744	0.0132229	0.0221053	0.902444	0.274034	0.999813	0.999961
ENSG00000033050	ABCF2	0.0192831	0.00063452	0.675585	0.000117109	0.99782	0.993219	0.00578929	8.53851e-05	0.606737	0.00019276	0.999567	0.91631	0.0550119	6.313e-05	0.448126	0.0725901	0.999813	0.999961
ENSG00000161204	ABCF3	0.323812	0.429584	0.999796	0.0180245	0.99782	0.982974	0.269083	0.301863	0.922973	0.00182327	0.999567	0.917822	0.558276	0.736117	0.954137	0.123508	0.999813	0.999961
ENSG00000160179	ABCG1	0.020681	0.000323124	0.978111	2.73299e-06	0.99782	0.963247	0.0101212	0.000252723	0.901229	2.77019e-06	0.999567	0.488732	0.0814011	0.0260666	NA	1.17342e-06	NA	0.999961
ENSG00000118777	ABCG2	0.716281	0.288969	0.735356	0.126957	0.99782	0.963247	0.854312	0.845378	0.942964	0.0239178	0.999567	0.51024	NA	0.514181	NA	NA	NA	0.999961
ENSG00000172350	ABCG4	#N/A	#N/A	#N/A	#N/A	0.99782	#N/A	#N/A	#N/A	#N/A	#N/A	0.999567	#N/A	#N/A	#N/A	#N/A	#N/A	#N/A	#N/A
ENSG00000138075	ABCG5	#N/A	#N/A	#N/A	#N/A	0.99782	#N/A	#N/A	#N/A	#N/A	#N/A	0.999567	#N/A	#N/A	#N/A	#N/A	#N/A	#N/A	#N/A
ENSG00000143921	ABCG8	#N/A	#N/A	#N/A	#N/A	#N/A	#N/A	#N/A	#N/A	#N/A	#N/A	#N/A	#N/A	#N/A	#N/A	#N/A	#N/A	#N/A	#N/A
ENSG00000143994	ABHD1	#N/A	#N/A	#N/A	#N/A	#N/A	#N/A	#N/A	#N/A	#N/A	#N/A	#N/A	#N/A	#N/A	#N/A	#N/A	#N/A	#N/A	#N/A
ENSG00000144827	ABHD10	0.909085	0.552323	0.816168	0.0326267	0.99782	0.993384	0.848261	0.181691	0.794447	0.0530675	#N/A	0.917648	0.955506	0.293256	0.726461	0.477078	0.999813	0.999961
ENSG00000106077	ABHD11	0.98739	0.58591	0.930222	0.514064	0.99782	0.996957	0.33361	0.824916	0.770961	0.489861	0.999567	0.805436	0.975206	0.921036	NA	0.798924	NA	0.999961
ENSG00000100997	ABHD12	0.181671	0.269376	0.825807	0.550288	0.99782	0.982974	0.151514	0.0505057	0.983151	0.556623	#N/A	0.915697	0.286999	0.282946	0.910794	0.925616	0.999813	0.999961
ENSG00000131969	ABHD12B	#N/A	#N/A	#N/A	0.472992	0.99782	0.963247	#N/A	#N/A	#N/A	0.0942006	0.999567	0.0836456	#N/A	#N/A	#N/A	#N/A	#N/A	#N/A
ENSG00000139826	ABHD13	0.22538	0.0125702	0.818898	0.0429559	0.99782	0.963247	0.17577	0.0121759	0.864804	0.00030441	0.999567	0.798249	0.537324	0.244994	NA	0.215941	NA	0.999961
ENSG00000248487	ABHD14A	0.398935	0.604571	0.673804	0.212281	0.99782	0.979609	0.200801	0.233737	0.594872	0.18771	0.999567	0.703439	0.528689	0.586686	NA	0.625427	NA	0.999961
ENSG00000114786	ABHD14A-ACY1	#N/A	#N/A	#N/A	#N/A	#N/A	#N/A	#N/A	#N/A	#N/A	#N/A	#N/A	#N/A	#N/A	#N/A	#N/A	#N/A	#N/A	#N/A
ENSG00000114779	ABHD14B	0.908245	0.458085	0.956923	0.548892	0.99782	0.998842	0.438338	0.847983	0.780583	0.611098	#N/A	0.79913	0.958839	0.964489	0.984176	0.932971	0.999813	0.999961
ENSG00000168792	ABHD15	0.868264	0.512885	0.92968	0.379231	0.99782	0.998842	0.716388	0.919124	0.952633	0.0378833	0.999567	0.898616	0.937632	0.900253	NA	0.496982	NA	0.999961
ENSG00000204427	ABHD16A	0.975216	0.663268	0.92968	0.348061	0.99782	0.98287	0.966859	0.913672	0.975921	0.0833706	0.999567	0.865082	0.881121	0.929243	0.96382	0.542958	0.999813	0.999961
ENSG00000183260	ABHD16B	#N/A	#N/A	#N/A	#N/A	0.99782	#N/A	#N/A	#N/A	#N/A	#N/A	0.999567	#N/A	#N/A	#N/A	#N/A	#N/A	#N/A	#N/A
ENSG00000129968	ABHD17A	0.00297842	0.357731	0.673916	0.906061	0.99782	0.963247	0.0143585	0.790293	0.73137	0.469892	#N/A	0.43536	0.0114539	0.986675	0.526151	0.778813	0.999813	0.999961
ENSG00000107362	ABHD17B	0.978668	0.721885	0.943268	0.787839	0.99782	0.993282	0.981131	0.0702611	0.789884	0.196763	0.999567	0.971663	0.931309	0.483398	0.834212	0.749378	NA	0.999961
ENSG00000136379	ABHD17C	0.296721	0.886519	0.582938	0.770116	0.99782	0.982974	0.350177	0.456213	0.628632	0.179861	0.999567	0.979217	0.466949	0.95007	NA	NA	NA	0.999961
ENSG00000140526	ABHD2	0.136083	0.0901066	0.944758	0.0012969	0.99782	0.98287	0.0968511	0.311015	0.789884	0.000733542	0.999567	0.739506	0.237541	0.495771	0.837185	0.0373903	0.999813	0.999961
ENSG00000158201	ABHD3	0.757203	0.472337	0.966723	0.151402	0.99782	0.996957	0.811222	0.881867	0.958983	0.050512	#N/A	0.950641	0.981753	0.988077	0.987207	0.595913	0.999813	0.999961
ENSG00000100439	ABHD4	0.149563	0.307123	0.871882	0.959867	0.99782	0.980368	0.103953	0.318054	0.800087	0.445154	0.999567	0.696807	0.423888	0.776307	NA	0.929818	NA	0.999961
ENSG00000011198	ABHD5	0.0271539	0.265439	0.799783	0.363075	0.99782	0.963247	0.0188427	0.276001	0.848105	0.0288232	0.999567	0.652969	0.216081	0.694402	NA	0.531916	NA	0.999961
ENSG00000163686	ABHD6	0.255177	0.62059	0.800704	0.933567	0.99782	0.963247	0.0937778	0.415764	0.706487	0.615579	0.999567	0.460472	0.590145	0.655973	NA	0.915949	NA	0.999961
ENSG00000127220	ABHD8	0.941161	0.826356	0.997598	0.540713	0.99782	0.993282	0.91477	0.743354	0.952633	0.251838	0.999567	0.807149	0.919485	0.721615	NA	0.858379	NA	0.999961
ENSG00000136754	ABI1	0.638507	0.0500818	0.769015	0.712199	0.99782	0.993282	0.88757	0.360141	0.862997	0.171166	0.999567	0.959262	0.917122	0.527107	0.824101	0.664991	0.999813	0.999961
ENSG00000138443	ABI2	0.593644	0.339505	0.676835	0.0685079	0.99782	0.963247	0.383799	0.091743	0.601365	0.0161672	0.999567	0.568674	0.794934	0.258719	0.529336	0.511125	0.999813	0.999961
ENSG00000108798	ABI3	0.381672	0.154477	0.837348	0.770296	0.114909	0.963247	0.163787	0.108442	0.837812	0.148201	0.194277	0.588529	0.505387	0.0960053	0.741752	0.681341	0.265265	0.999961
ENSG00000154175	ABI3BP	#N/A	#N/A	#N/A	#N/A	#N/A	#N/A	#N/A	#N/A	#N/A	#N/A	#N/A	#N/A	#N/A	#N/A	#N/A	#N/A	#N/A	#N/A
ENSG00000097007	ABL1	0.34909	0.482202	0.945707	0.600528	0.99782	0.963247	0.387222	0.787018	0.822455	0.679522	0.999567	0.560724	0.690516	0.970677	0.872427	0.930309	0.999813	0.999961
ENSG00000143322	ABL2	0.0636819	0.00718705	0.848414	0.700053	0.99782	0.993384	0.0307028	0.000991224	0.88552	0.135301	0.999567	0.893451	0.337265	0.130472	NA	0.752037	NA	0.999961
ENSG00000099204	ABLIM1	0.00250403	0.0117185	0.973924	0.154288	0.99782	0.993384	0.00102666	0.00198526	0.896212	0.0347578	0.999567	0.998654	7.44761e-05	0.00135671	0.983244	0.274637	0.999813	0.999961
ENSG00000163995	ABLIM2	0.00843345	0.0146093	#N/A	0.730847	0.99782	#N/A	0.000560486	0.00275499	#N/A	0.41176	0.999567	#N/A	0.354804	0.273675	#N/A	#N/A	#N/A	#N/A
ENSG00000173210	ABLIM3	0.148178	0.0362926	0.891531	0.62862	0.99782	0.967366	0.00942157	0.000252302	#N/A	0.0529454	0.999567	0.252707	NA	0.259861	#N/A	NA	NA	0.999961
ENSG00000159842	ABR	0.0481862	0.00126137	0.926494	0.000170745	0.99782	0.993282	0.0359762	0.0108669	0.944413	4.70944e-05	0.999567	0.948542	0.147338	0.00812006	0.938659	0.00020964	0.999813	0.999961
ENSG00000174429	ABRA	#N/A	#N/A	#N/A	#N/A	#N/A	#N/A	#N/A	#N/A	#N/A	#N/A	#N/A	#N/A	#N/A	#N/A	#N/A	#N/A	#N/A	#N/A
ENSG00000146386	ABRACL	0.00358356	0.0057499	0.620693	4.46392e-06	0.99782	0.982974	0.00215099	0.000690802	0.798172	2.07617e-05	#N/A	0.925065	6.75171e-05	0.000512759	0.6915	0.000150536	0.999813	0.999961
ENSG00000146109	ABT1	0.894105	0.858608	0.926494	0.913721	0.99782	0.98716	0.48208	0.870927	0.926879	0.28313	#N/A	0.87639	0.802126	0.748374	0.992526	0.824856	0.999813	0.999961
ENSG00000114626	ABTB1	0.0694095	0.00314225	0.764226	0.0216654	0.99782	0.977769	0.0206637	0.00115712	0.825553	0.000773231	0.999567	0.988428	0.161019	0.00351369	0.803279	0.115644	NA	0.999961
ENSG00000166016	ABTB2	0.175603	0.0216296	0.897244	0.12318	0.99782	0.982974	0.455249	7.45532e-05	0.628896	0.00822327	0.999567	0.645225	0.562049	0.0499569	NA	NA	NA	0.999961
ENSG00000264194	AC000003.2	#N/A	#N/A	#N/A	#N/A	0.99782	#N/A	#N/A	#N/A	#N/A	#N/A	0.999567	#N/A	#N/A	#N/A	#N/A	#N/A	#N/A	#N/A
ENSG00000260869	AC002310.13	#N/A	0.252403	0.513219	#N/A	0.99782	#N/A	#N/A	0.498922	0.660256	#N/A	0.999567	#N/A	#N/A	0.551524	NA	NA	NA	0.999961
ENSG00000234469	AC002365.1	#N/A	#N/A	#N/A	#N/A	#N/A	#N/A	#N/A	#N/A	#N/A	#N/A	#N/A	#N/A	#N/A	#N/A	#N/A	#N/A	#N/A	#N/A
ENSG00000188223	AC002398.9	#N/A	0.373544	0.379909	0.945412	0.99782	0.963247	#N/A	0.337325	0.480945	0.939373	0.999567	0.0874065	#N/A	0.505475	NA	NA	NA	#N/A
ENSG00000269449	AC002451.1	#N/A	#N/A	#N/A	0.472992	0.99782	0.963247	#N/A	#N/A	#N/A	0.124882	0.999567	0.0836456	#N/A	#N/A	#N/A	#N/A	#N/A	#N/A
ENSG00000269103	AC002472.1	#N/A	#N/A	#N/A	#N/A	#N/A	#N/A	#N/A	#N/A	#N/A	#N/A	#N/A	#N/A	#N/A	#N/A	#N/A	#N/A	#N/A	#N/A
ENSG00000187905	AC002472.13	#N/A	#N/A	#N/A	0.508774	0.99782	0.963247	#N/A	#N/A	#N/A	0.233219	0.999567	0.0874065	#N/A	#N/A	#N/A	#N/A	#N/A	#N/A
ENSG00000227782	AC002553.1	#N/A	#N/A	#N/A	#N/A	#N/A	#N/A	#N/A	#N/A	#N/A	#N/A	#N/A	#N/A	#N/A	#N/A	#N/A	#N/A	#N/A	#N/A
ENSG00000268193	AC002985.3	#N/A	#N/A	#N/A	0.3528	#N/A	#N/A	#N/A	#N/A	#N/A	0.0183079	#N/A	#N/A	#N/A	#N/A	#N/A	#N/A	#N/A	#N/A
ENSG00000268133	AC003002.4	#N/A	#N/A	#N/A	#N/A	#N/A	#N/A	#N/A	#N/A	#N/A	#N/A	#N/A	#N/A	#N/A	#N/A	#N/A	#N/A	#N/A	#N/A
ENSG00000269533	AC003002.6	0.197984	0.864649	0.435526	#N/A	#N/A	#N/A	0.745159	0.191239	0.725028	#N/A	#N/A	#N/A	0.372427	#N/A	NA	#N/A	#N/A	0.999961
ENSG00000268107	AC003005.4	#N/A	#N/A	#N/A	#N/A	#N/A	#N/A	#N/A	#N/A	#N/A	#N/A	#N/A	#N/A	#N/A	#N/A	#N/A	#N/A	#N/A	#N/A
ENSG00000269026	AC003006.7	0.8053	0.859832	0.86831	0.425465	0.99782	0.993384	0.308457	0.654403	0.886685	0.0147681	0.999567	0.749285	NA	0.836375	NA	NA	#N/A	0.999961
ENSG00000268413	AC003043.1	#N/A	#N/A	#N/A	#N/A	#N/A	#N/A	#N/A	#N/A	#N/A	#N/A	#N/A	#N/A	#N/A	#N/A	#N/A	#N/A	#N/A	#N/A
ENSG00000228768	AC003101.1	#N/A	#N/A	#N/A	#N/A	#N/A	#N/A	#N/A	#N/A	#N/A	#N/A	#N/A	#N/A	#N/A	#N/A	#N/A	#N/A	#N/A	#N/A
ENSG00000214921	AC003102.1	0.208652	0.144817	#N/A	#N/A	#N/A	#N/A	0.0169683	0.00557026	#N/A	#N/A	#N/A	#N/A	#N/A	#N/A	#N/A	#N/A	#N/A	#N/A
ENSG00000268948	AC004017.1	0.297109	0.225722	#N/A	#N/A	#N/A	#N/A	0.00957064	0.00242236	#N/A	#N/A	#N/A	#N/A	#N/A	#N/A	#N/A	NA	NA	0.999961
ENSG00000268533	AC004076.7	#N/A	#N/A	#N/A	#N/A	#N/A	#N/A	#N/A	#N/A	#N/A	#N/A	#N/A	#N/A	#N/A	#N/A	#N/A	#N/A	#N/A	#N/A
ENSG00000268163	AC004076.9	0.0280759	0.0345123	#N/A	0.0192955	#N/A	#N/A	0.000637405	0.000614325	#N/A	0.000331112	#N/A	#N/A	NA	0.312754	#N/A	NA	#N/A	#N/A
ENSG00000005189	AC004381.6	0.535281	0.755909	0.659155	0.114071	0.99782	0.993384	0.758709	0.465659	0.791017	0.000871346	0.999567	0.762088	0.64009	0.949679	NA	NA	NA	0.999961
ENSG00000268069	AC004466.1	0.191458	0.130022	#N/A	0.875469	0.99782	#N/A	0.00124707	0.000202893	#N/A	0.908149	0.999567	#N/A	#N/A	#N/A	#N/A	NA	NA	#N/A
ENSG00000269169	AC004528.1	#N/A	#N/A	#N/A	#N/A	#N/A	#N/A	#N/A	#N/A	#N/A	#N/A	#N/A	#N/A	#N/A	#N/A	#N/A	#N/A	#N/A	#N/A
ENSG00000267901	AC004817.1	#N/A	#N/A	#N/A	#N/A	#N/A	#N/A	#N/A	#N/A	#N/A	#N/A	#N/A	#N/A	#N/A	#N/A	#N/A	#N/A	#N/A	#N/A
ENSG00000269468	AC004824.2	#N/A	#N/A	#N/A	#N/A	#N/A	#N/A	#N/A	#N/A	#N/A	#N/A	#N/A	#N/A	#N/A	#N/A	#N/A	#N/A	#N/A	#N/A
ENSG00000267970	AC004899.1	#N/A	#N/A	#N/A	#N/A	#N/A	#N/A	#N/A	#N/A	#N/A	#N/A	#N/A	#N/A	#N/A	#N/A	#N/A	#N/A	#N/A	#N/A
ENSG00000213888	AC005003.1	0.995992	0.518104	0.792627	0.996031	0.99782	0.982974	0.479428	0.0321217	0.879374	0.832833	0.999567	0.948542	NA	NA	NA	#N/A	NA	0.999961
ENSG00000237896	AC005008.2	#N/A	#N/A	#N/A	#N/A	#N/A	#N/A	#N/A	#N/A	#N/A	#N/A	#N/A	#N/A	#N/A	#N/A	#N/A	#N/A	#N/A	#N/A
ENSG00000214871	AC005082.1	#N/A	#N/A	#N/A	#N/A	#N/A	#N/A	#N/A	#N/A	#N/A	#N/A	#N/A	#N/A	#N/A	#N/A	#N/A	#N/A	#N/A	#N/A
ENSG00000273452	AC005358.1	#N/A	#N/A	#N/A	#N/A	#N/A	#N/A	#N/A	#N/A	#N/A	#N/A	#N/A	#N/A	#N/A	#N/A	#N/A	#N/A	#N/A	#N/A
ENSG00000257040	AC005477.1	#N/A	#N/A	#N/A	#N/A	0.99782	#N/A	#N/A	#N/A	#N/A	#N/A	0.999567	#N/A	#N/A	#N/A	#N/A	#N/A	#N/A	#N/A
ENSG00000222012	AC005481.5	#N/A	#N/A	#N/A	#N/A	0.99782	#N/A	#N/A	#N/A	#N/A	#N/A	0.999567	#N/A	#N/A	#N/A	#N/A	#N/A	#N/A	#N/A
ENSG00000267985	AC005488.1	#N/A	#N/A	#N/A	#N/A	#N/A	#N/A	#N/A	#N/A	#N/A	#N/A	#N/A	#N/A	#N/A	#N/A	#N/A	#N/A	#N/A	#N/A
ENSG00000214841	AC005493.1	#N/A	#N/A	#N/A	#N/A	#N/A	#N/A	#N/A	#N/A	#N/A	#N/A	#N/A	#N/A	#N/A	#N/A	#N/A	#N/A	#N/A	#N/A
ENSG00000214167	AC005544.1	#N/A	#N/A	#N/A	#N/A	#N/A	#N/A	#N/A	#N/A	#N/A	#N/A	#N/A	#N/A	#N/A	#N/A	#N/A	#N/A	#N/A	#N/A
ENSG00000268024	AC005549.3	#N/A	#N/A	#N/A	#N/A	#N/A	#N/A	#N/A	#N/A	#N/A	#N/A	#N/A	#N/A	#N/A	#N/A	#N/A	#N/A	#N/A	#N/A
ENSG00000269205	AC005606.1	#N/A	0.926168	#N/A	#N/A	#N/A	#N/A	#N/A	#N/A	#N/A	#N/A	#N/A	#N/A	#N/A	#N/A	#N/A	#N/A	#N/A	#N/A
ENSG00000249034	AC005609.1	#N/A	#N/A	#N/A	#N/A	#N/A	#N/A	#N/A	#N/A	#N/A	#N/A	#N/A	#N/A	#N/A	#N/A	#N/A	#N/A	#N/A	#N/A
ENSG00000267545	AC005779.2	#N/A	#N/A	#N/A	#N/A	#N/A	#N/A	#N/A	#N/A	#N/A	#N/A	#N/A	#N/A	#N/A	#N/A	#N/A	#N/A	#N/A	#N/A
ENSG00000206044	AC005841.1	#N/A	#N/A	#N/A	#N/A	#N/A	#N/A	#N/A	#N/A	#N/A	#N/A	#N/A	#N/A	#N/A	#N/A	#N/A	#N/A	#N/A	#N/A
ENSG00000268891	AC006014.1	#N/A	#N/A	#N/A	#N/A	#N/A	#N/A	#N/A	#N/A	#N/A	#N/A	#N/A	#N/A	#N/A	#N/A	#N/A	#N/A	#N/A	#N/A
ENSG00000267710	AC006116.20	#N/A	#N/A	#N/A	#N/A	0.99782	#N/A	#N/A	#N/A	#N/A	#N/A	0.999567	#N/A	#N/A	#N/A	#N/A	#N/A	#N/A	#N/A
ENSG00000266958	AC006126.3	#N/A	#N/A	#N/A	#N/A	#N/A	#N/A	#N/A	#N/A	#N/A	#N/A	#N/A	#N/A	#N/A	#N/A	#N/A	#N/A	#N/A	#N/A
ENSG00000225516	AC006156.1	#N/A	#N/A	#N/A	#N/A	#N/A	#N/A	#N/A	#N/A	#N/A	#N/A	#N/A	#N/A	#N/A	#N/A	#N/A	#N/A	#N/A	#N/A
ENSG00000236669	AC006372.1	#N/A	#N/A	#N/A	#N/A	0.99782	#N/A	#N/A	#N/A	#N/A	#N/A	0.999567	#N/A	#N/A	#N/A	#N/A	#N/A	NA	#N/A
ENSG00000205821	AC006435.1	#N/A	#N/A	#N/A	#N/A	#N/A	#N/A	#N/A	#N/A	#N/A	#N/A	#N/A	#N/A	#N/A	#N/A	#N/A	#N/A	#N/A	#N/A
ENSG00000269094	AC006449.1	0.1043	0.766206	0.563527	0.169608	#N/A	#N/A	0.00811872	0.429911	0.701412	0.00253279	#N/A	#N/A	NA	0.89194	NA	NA	#N/A	#N/A
ENSG00000230000	AC006455.1	#N/A	#N/A	#N/A	#N/A	#N/A	#N/A	#N/A	#N/A	#N/A	#N/A	#N/A	#N/A	#N/A	#N/A	#N/A	#N/A	#N/A	#N/A
ENSG00000204957	AC006486.1	0.512094	0.527797	0.974278	0.909603	0.99782	0.998842	0.0463542	0.0632042	0.996652	0.54846	0.999567	0.629864	NA	NA	NA	#N/A	#N/A	#N/A
ENSG00000268643	AC006486.9	0.182191	#N/A	0.400754	#N/A	#N/A	0.963247	0.296661	#N/A	0.609758	#N/A	#N/A	0.780531	0.467906	#N/A	NA	#N/A	#N/A	0.999961
ENSG00000267001	AC006538.4	0.562007	0.0839165	0.767239	0.733504	0.0771965	0.963247	0.903155	0.250394	0.755834	0.365278	0.100893	0.56314	0.576733	0.0505265	0.722908	NA	NA	0.999961
ENSG00000234409	AC006547.14	#N/A	#N/A	#N/A	#N/A	#N/A	#N/A	#N/A	#N/A	#N/A	#N/A	#N/A	#N/A	#N/A	#N/A	#N/A	#N/A	#N/A	#N/A
ENSG00000235478	AC006946.15	#N/A	#N/A	#N/A	#N/A	0.99782	0.989099	#N/A	#N/A	#N/A	#N/A	0.999567	0.84244	NA	#N/A	NA	#N/A	#N/A	0.999961
ENSG00000269446	AC006967.1	#N/A	#N/A	#N/A	#N/A	#N/A	#N/A	#N/A	#N/A	#N/A	#N/A	#N/A	#N/A	#N/A	#N/A	#N/A	#N/A	#N/A	#N/A
ENSG00000258881	AC007040.11	#N/A	#N/A	#N/A	#N/A	#N/A	#N/A	#N/A	#N/A	#N/A	#N/A	#N/A	#N/A	#N/A	#N/A	#N/A	#N/A	#N/A	#N/A
ENSG00000268461	AC007204.1	#N/A	#N/A	#N/A	#N/A	#N/A	#N/A	#N/A	#N/A	#N/A	#N/A	#N/A	#N/A	#N/A	#N/A	#N/A	#N/A	#N/A	#N/A
ENSG00000269121	AC007216.2	#N/A	#N/A	#N/A	#N/A	#N/A	#N/A	#N/A	#N/A	#N/A	#N/A	#N/A	#N/A	#N/A	#N/A	#N/A	#N/A	#N/A	#N/A
ENSG00000269883	AC007375.1	#N/A	#N/A	#N/A	#N/A	0.99782	#N/A	#N/A	#N/A	#N/A	#N/A	0.999567	#N/A	#N/A	#N/A	#N/A	#N/A	#N/A	#N/A
ENSG00000268898	AC007377.1	#N/A	#N/A	#N/A	#N/A	#N/A	#N/A	#N/A	#N/A	#N/A	#N/A	#N/A	#N/A	#N/A	#N/A	#N/A	#N/A	#N/A	#N/A
ENSG00000268688	AC007382.1	0.247	0.040197	#N/A	0.875469	#N/A	0.993282	0.316464	0.0138673	#N/A	0.944269	#N/A	0.795915	0.545525	0.253495	NA	NA	#N/A	0.999961
ENSG00000217075	AC007401.2	0.553893	0.355626	#N/A	#N/A	#N/A	#N/A	0.0167727	#N/A	#N/A	#N/A	#N/A	#N/A	#N/A	#N/A	#N/A	#N/A	#N/A	#N/A
ENSG00000268503	AC007421.1	#N/A	#N/A	#N/A	#N/A	#N/A	#N/A	#N/A	#N/A	#N/A	#N/A	#N/A	#N/A	#N/A	#N/A	#N/A	#N/A	#N/A	#N/A
ENSG00000267893	AC007461.1	#N/A	#N/A	#N/A	#N/A	#N/A	#N/A	#N/A	#N/A	#N/A	#N/A	#N/A	#N/A	#N/A	#N/A	#N/A	#N/A	#N/A	#N/A
ENSG00000223874	AC007557.1	#N/A	#N/A	#N/A	#N/A	#N/A	#N/A	#N/A	#N/A	#N/A	#N/A	#N/A	#N/A	#N/A	#N/A	#N/A	#N/A	#N/A	#N/A
ENSG00000269093	AC007773.3	#N/A	#N/A	#N/A	#N/A	#N/A	#N/A	#N/A	#N/A	#N/A	#N/A	#N/A	#N/A	#N/A	#N/A	#N/A	#N/A	#N/A	#N/A
ENSG00000269496	AC007919.2	#N/A	#N/A	#N/A	#N/A	#N/A	#N/A	#N/A	#N/A	#N/A	#N/A	#N/A	#N/A	#N/A	#N/A	#N/A	#N/A	#N/A	#N/A
ENSG00000214844	AC007952.1	#N/A	#N/A	#N/A	#N/A	#N/A	#N/A	#N/A	#N/A	#N/A	#N/A	#N/A	#N/A	#N/A	#N/A	#N/A	#N/A	#N/A	#N/A
ENSG00000228157	AC007952.5	#N/A	#N/A	#N/A	0.508774	0.99782	#N/A	#N/A	#N/A	#N/A	#N/A	0.999567	#N/A	#N/A	#N/A	#N/A	#N/A	#N/A	#N/A
ENSG00000197665	AC007952.6	#N/A	#N/A	#N/A	#N/A	0.99782	#N/A	#N/A	#N/A	#N/A	#N/A	0.999567	#N/A	#N/A	#N/A	#N/A	#N/A	#N/A	#N/A
ENSG00000214670	AC007956.1	0.271628	0.542762	#N/A	0.35261	0.99782	0.963247	#N/A	0.0947561	#N/A	0.0823068	0.999567	0.0866975	#N/A	#N/A	#N/A	#N/A	#N/A	#N/A
ENSG00000269393	AC007965.1	#N/A	#N/A	#N/A	#N/A	#N/A	#N/A	#N/A	#N/A	#N/A	#N/A	#N/A	#N/A	#N/A	#N/A	#N/A	#N/A	#N/A	#N/A
ENSG00000218672	AC008060.7	#N/A	#N/A	#N/A	#N/A	#N/A	#N/A	#N/A	#N/A	#N/A	#N/A	#N/A	#N/A	#N/A	#N/A	#N/A	#N/A	#N/A	#N/A
ENSG00000182824	AC008132.1	#N/A	#N/A	#N/A	#N/A	0.99782	#N/A	#N/A	#N/A	#N/A	#N/A	0.999567	#N/A	#N/A	#N/A	#N/A	#N/A	#N/A	#N/A
ENSG00000161103	AC008132.13	#N/A	#N/A	#N/A	0.508774	0.99782	#N/A	#N/A	#N/A	#N/A	#N/A	0.999567	#N/A	#N/A	#N/A	#N/A	#N/A	#N/A	#N/A
ENSG00000267941	AC008267.1	#N/A	#N/A	#N/A	#N/A	0.99782	#N/A	#N/A	#N/A	#N/A	#N/A	0.999567	#N/A	#N/A	#N/A	#N/A	#N/A	#N/A	#N/A
ENSG00000231031	AC008271.1	#N/A	#N/A	#N/A	#N/A	#N/A	#N/A	#N/A	#N/A	#N/A	#N/A	#N/A	#N/A	#N/A	#N/A	#N/A	#N/A	#N/A	#N/A
ENSG00000268208	AC008372.1	#N/A	#N/A	#N/A	#N/A	#N/A	#N/A	#N/A	#N/A	#N/A	#N/A	#N/A	#N/A	#N/A	#N/A	#N/A	#N/A	#N/A	#N/A
ENSG00000268217	AC008387.1	#N/A	#N/A	#N/A	#N/A	#N/A	#N/A	#N/A	#N/A	#N/A	#N/A	#N/A	#N/A	#N/A	#N/A	#N/A	#N/A	#N/A	#N/A
ENSG00000233828	AC008394.1	#N/A	#N/A	#N/A	0.548892	0.99782	#N/A	#N/A	#N/A	#N/A	#N/A	0.999567	#N/A	#N/A	#N/A	#N/A	#N/A	#N/A	#N/A
ENSG00000268397	AC008443.1	0.722498	0.221769	0.768337	0.714956	0.99782	0.993282	0.136929	0.000119393	0.675496	0.427763	0.999567	0.639211	NA	#N/A	#N/A	#N/A	#N/A	#N/A
ENSG00000269267	AC008498.1	#N/A	#N/A	#N/A	#N/A	#N/A	#N/A	#N/A	#N/A	#N/A	#N/A	#N/A	#N/A	#N/A	#N/A	#N/A	#N/A	#N/A	#N/A
ENSG00000214109	AC008686.1	#N/A	#N/A	#N/A	#N/A	#N/A	#N/A	#N/A	#N/A	#N/A	#N/A	#N/A	#N/A	#N/A	#N/A	#N/A	#N/A	#N/A	#N/A
ENSG00000268280	AC008914.1	#N/A	#N/A	#N/A	#N/A	#N/A	#N/A	#N/A	#N/A	#N/A	#N/A	#N/A	#N/A	#N/A	#N/A	#N/A	#N/A	#N/A	#N/A
ENSG00000268424	AC008948.1	#N/A	#N/A	#N/A	#N/A	#N/A	#N/A	#N/A	#N/A	#N/A	#N/A	#N/A	#N/A	#N/A	#N/A	#N/A	#N/A	#N/A	#N/A
ENSG00000269215	AC008964.1	#N/A	#N/A	#N/A	#N/A	0.99782	#N/A	#N/A	#N/A	#N/A	#N/A	0.999567	#N/A	#N/A	#N/A	#N/A	#N/A	#N/A	#N/A
ENSG00000269047	AC009041.2	#N/A	#N/A	#N/A	#N/A	#N/A	#N/A	#N/A	#N/A	#N/A	#N/A	#N/A	#N/A	#N/A	#N/A	#N/A	#N/A	#N/A	#N/A
ENSG00000269746	AC009060.1	#N/A	#N/A	#N/A	#N/A	#N/A	#N/A	#N/A	#N/A	#N/A	#N/A	#N/A	#N/A	#N/A	#N/A	#N/A	#N/A	#N/A	#N/A
ENSG00000167970	AC009065.1	0.570774	0.866276	0.865795	0.977142	0.99782	0.98716	0.565477	#N/A	0.873857	0.809606	0.96982	0.786933	NA	#N/A	NA	#N/A	NA	0.999961
ENSG00000183470	AC009365.3	#N/A	#N/A	#N/A	0.228117	0.99782	0.963247	#N/A	#N/A	#N/A	0.0365489	0.999567	0.0836456	#N/A	#N/A	#N/A	#N/A	NA	#N/A
ENSG00000216895	AC009403.2	0.574523	0.046299	0.429628	0.602146	0.99782	0.980368	0.986533	0.0164743	0.659275	0.794119	0.999567	0.911472	0.691673	0.340354	NA	NA	NA	0.999961
ENSG00000268706	AC009802.1	#N/A	#N/A	#N/A	#N/A	#N/A	#N/A	#N/A	#N/A	#N/A	#N/A	#N/A	#N/A	#N/A	#N/A	#N/A	#N/A	#N/A	#N/A
ENSG00000224730	AC009892.10	#N/A	#N/A	#N/A	#N/A	#N/A	#N/A	#N/A	#N/A	#N/A	#N/A	#N/A	#N/A	#N/A	#N/A	#N/A	#N/A	#N/A	#N/A
ENSG00000269084	AC009977.1	#N/A	#N/A	#N/A	#N/A	#N/A	#N/A	#N/A	#N/A	#N/A	#N/A	#N/A	#N/A	#N/A	#N/A	#N/A	#N/A	#N/A	#N/A
ENSG00000214248	AC010336.1	#N/A	0.952192	#N/A	0.735826	0.99782	#N/A	#N/A	#N/A	#N/A	#N/A	0.999567	#N/A	#N/A	#N/A	#N/A	#N/A	#N/A	#N/A
ENSG00000269027	AC010368.2	#N/A	#N/A	#N/A	#N/A	#N/A	#N/A	#N/A	#N/A	#N/A	#N/A	#N/A	#N/A	#N/A	#N/A	#N/A	#N/A	#N/A	#N/A
ENSG00000269636	AC010441.1	0.724473	0.972741	0.922059	0.00338076	0.99782	0.995325	0.770125	0.702755	0.879746	0.000116272	0.999567	0.905039	0.903283	0.777618	NA	0.0837437	NA	0.999961
ENSG00000226180	AC010536.1	0.0464186	0.236759	0.691478	0.921059	0.99782	0.963247	0.00171578	0.0371323	0.633751	0.481335	0.999567	0.141472	0.234855	0.602915	NA	NA	NA	#N/A
ENSG00000261611	AC010547.9	0.410847	0.554027	0.922635	#N/A	#N/A	#N/A	0.0149244	0.0502646	0.939009	#N/A	#N/A	#N/A	NA	NA	NA	#N/A	#N/A	#N/A
ENSG00000267216	AC010642.1	0.307383	0.212897	0.982618	0.492907	0.99782	0.998842	0.0727639	0.0197947	0.934348	0.0124099	0.999567	0.815982	0.580529	0.445826	NA	NA	NA	0.999961
ENSG00000269095	AC010646.3	#N/A	#N/A	#N/A	#N/A	#N/A	#N/A	#N/A	#N/A	#N/A	#N/A	#N/A	#N/A	#N/A	#N/A	#N/A	#N/A	#N/A	#N/A
ENSG00000269182	AC010760.1	#N/A	#N/A	#N/A	#N/A	#N/A	#N/A	#N/A	#N/A	#N/A	#N/A	#N/A	#N/A	#N/A	#N/A	#N/A	#N/A	#N/A	#N/A
ENSG00000269291	AC010877.1	#N/A	#N/A	#N/A	#N/A	#N/A	#N/A	#N/A	#N/A	#N/A	#N/A	#N/A	#N/A	#N/A	#N/A	#N/A	#N/A	#N/A	#N/A
ENSG00000224361	AC011239.1	#N/A	#N/A	#N/A	#N/A	#N/A	#N/A	#N/A	#N/A	#N/A	#N/A	#N/A	#N/A	#N/A	#N/A	#N/A	#N/A	#N/A	#N/A
ENSG00000233539	AC011294.3	#N/A	#N/A	#N/A	#N/A	#N/A	#N/A	#N/A	#N/A	#N/A	#N/A	#N/A	#N/A	#N/A	#N/A	#N/A	#N/A	#N/A	#N/A
ENSG00000268822	AC011298.1	#N/A	#N/A	#N/A	#N/A	#N/A	#N/A	#N/A	#N/A	#N/A	#N/A	#N/A	#N/A	#N/A	#N/A	#N/A	#N/A	#N/A	#N/A
ENSG00000268857	AC011308.1	#N/A	#N/A	#N/A	#N/A	#N/A	#N/A	#N/A	#N/A	#N/A	#N/A	#N/A	#N/A	#N/A	#N/A	#N/A	#N/A	#N/A	#N/A
ENSG00000254106	AC011366.3	#N/A	#N/A	#N/A	#N/A	#N/A	#N/A	#N/A	#N/A	#N/A	#N/A	#N/A	#N/A	#N/A	#N/A	#N/A	#N/A	#N/A	#N/A
ENSG00000226104	AC011475.1	#N/A	#N/A	#N/A	#N/A	#N/A	#N/A	#N/A	#N/A	#N/A	#N/A	#N/A	#N/A	#N/A	#N/A	#N/A	#N/A	#N/A	#N/A
ENSG00000204850	AC011484.1	#N/A	#N/A	#N/A	0.508774	0.99782	#N/A	#N/A	#N/A	#N/A	#N/A	0.999567	#N/A	#N/A	#N/A	#N/A	#N/A	#N/A	#N/A
ENSG00000213922	AC011500.1	#N/A	#N/A	#N/A	#N/A	#N/A	#N/A	#N/A	#N/A	#N/A	#N/A	#N/A	#N/A	#N/A	#N/A	#N/A	#N/A	#N/A	#N/A
ENSG00000268434	AC011530.4	#N/A	0.291043	#N/A	#N/A	#N/A	#N/A	#N/A	0.95605	#N/A	#N/A	#N/A	#N/A	#N/A	NA	NA	#N/A	#N/A	#N/A
ENSG00000268423	AC011551.3	#N/A	#N/A	#N/A	#N/A	#N/A	#N/A	#N/A	#N/A	#N/A	#N/A	#N/A	#N/A	#N/A	#N/A	#N/A	#N/A	#N/A	#N/A
ENSG00000269686	AC011755.1	#N/A	#N/A	#N/A	#N/A	#N/A	#N/A	#N/A	#N/A	#N/A	#N/A	#N/A	#N/A	#N/A	#N/A	#N/A	#N/A	#N/A	#N/A
ENSG00000222017	AC011997.1	#N/A	#N/A	0.966723	#N/A	#N/A	#N/A	#N/A	#N/A	0.994055	#N/A	#N/A	#N/A	#N/A	#N/A	#N/A	#N/A	#N/A	#N/A
ENSG00000269464	AC012067.1	#N/A	#N/A	#N/A	#N/A	#N/A	#N/A	#N/A	#N/A	#N/A	#N/A	#N/A	#N/A	#N/A	#N/A	#N/A	#N/A	#N/A	#N/A
ENSG00000228835	AC012123.1	#N/A	#N/A	#N/A	#N/A	#N/A	#N/A	#N/A	#N/A	#N/A	#N/A	#N/A	#N/A	#N/A	#N/A	#N/A	#N/A	#N/A	#N/A
ENSG00000233863	AC012215.1	#N/A	#N/A	#N/A	#N/A	#N/A	#N/A	#N/A	#N/A	#N/A	#N/A	#N/A	#N/A	#N/A	#N/A	#N/A	#N/A	#N/A	#N/A
ENSG00000269855	AC012313.1	#N/A	#N/A	#N/A	#N/A	0.99782	0.993384	#N/A	#N/A	#N/A	#N/A	0.999567	0.480777	#N/A	#N/A	#N/A	#N/A	#N/A	#N/A
ENSG00000268556	AC012360.1	#N/A	#N/A	#N/A	#N/A	#N/A	#N/A	#N/A	#N/A	#N/A	#N/A	#N/A	#N/A	#N/A	#N/A	#N/A	#N/A	#N/A	#N/A
ENSG00000268809	AC012360.2	#N/A	#N/A	#N/A	#N/A	#N/A	#N/A	#N/A	#N/A	#N/A	#N/A	#N/A	#N/A	#N/A	#N/A	#N/A	#N/A	#N/A	#N/A
ENSG00000268343	AC012414.1	#N/A	#N/A	#N/A	#N/A	0.99782	#N/A	#N/A	#N/A	#N/A	#N/A	0.999567	#N/A	#N/A	#N/A	#N/A	#N/A	#N/A	#N/A
ENSG00000268396	AC012485.1	#N/A	#N/A	#N/A	#N/A	#N/A	#N/A	#N/A	#N/A	#N/A	#N/A	#N/A	#N/A	#N/A	#N/A	#N/A	#N/A	#N/A	#N/A
ENSG00000269383	AC012493.2	#N/A	#N/A	#N/A	#N/A	#N/A	#N/A	#N/A	#N/A	#N/A	#N/A	#N/A	#N/A	#N/A	#N/A	#N/A	#N/A	#N/A	#N/A
ENSG00000184761	AC013269.5	#N/A	#N/A	#N/A	#N/A	#N/A	#N/A	#N/A	#N/A	#N/A	#N/A	#N/A	#N/A	#N/A	#N/A	#N/A	#N/A	#N/A	#N/A
ENSG00000268412	AC013449.1	0.814404	0.776847	0.815496	0.75843	0.99782	0.982974	#N/A	0.887923	0.734663	#N/A	0.999567	0.299845	#N/A	NA	NA	#N/A	NA	#N/A
ENSG00000231145	AC013468.1	#N/A	#N/A	#N/A	#N/A	#N/A	#N/A	#N/A	#N/A	#N/A	#N/A	#N/A	#N/A	#N/A	#N/A	#N/A	#N/A	#N/A	#N/A
ENSG00000267963	AC013469.1	#N/A	#N/A	#N/A	#N/A	#N/A	#N/A	#N/A	#N/A	#N/A	#N/A	#N/A	#N/A	#N/A	#N/A	#N/A	#N/A	#N/A	#N/A
ENSG00000269810	AC015660.1	#N/A	#N/A	#N/A	#N/A	#N/A	#N/A	#N/A	#N/A	#N/A	#N/A	#N/A	#N/A	#N/A	#N/A	#N/A	#N/A	#N/A	#N/A
ENSG00000266728	AC015688.3	#N/A	#N/A	#N/A	#N/A	0.99782	#N/A	#N/A	#N/A	#N/A	#N/A	0.999567	#N/A	#N/A	#N/A	#N/A	NA	NA	0.999961
ENSG00000236338	AC015987.2	#N/A	#N/A	#N/A	#N/A	#N/A	#N/A	#N/A	#N/A	#N/A	#N/A	#N/A	#N/A	#N/A	#N/A	#N/A	#N/A	#N/A	#N/A
ENSG00000215431	AC015989.1	#N/A	#N/A	#N/A	#N/A	#N/A	#N/A	#N/A	#N/A	#N/A	#N/A	#N/A	#N/A	#N/A	#N/A	#N/A	#N/A	#N/A	#N/A
ENSG00000269630	AC015989.2	#N/A	#N/A	#N/A	#N/A	#N/A	#N/A	#N/A	#N/A	#N/A	#N/A	#N/A	#N/A	#N/A	#N/A	#N/A	#N/A	#N/A	#N/A
ENSG00000205148	AC016251.1	#N/A	#N/A	#N/A	#N/A	#N/A	#N/A	#N/A	#N/A	#N/A	#N/A	#N/A	#N/A	#N/A	#N/A	#N/A	#N/A	#N/A	#N/A
ENSG00000268012	AC016559.1	#N/A	#N/A	#N/A	#N/A	#N/A	#N/A	#N/A	#N/A	#N/A	#N/A	#N/A	#N/A	#N/A	#N/A	#N/A	#N/A	#N/A	#N/A
ENSG00000205147	AC016586.1	0.00122703	9.09737e-06	0.618872	0.081578	0.99782	0.963247	0.000489783	1.01546e-06	0.636176	0.0102247	0.999567	0.443487	0.0262897	0.000200619	NA	0.239496	NA	0.999961
ENSG00000238091	AC016745.1	#N/A	#N/A	#N/A	#N/A	#N/A	#N/A	#N/A	#N/A	#N/A	#N/A	#N/A	#N/A	#N/A	NA	NA	#N/A	#N/A	#N/A
ENSG00000267935	AC016752.1	#N/A	#N/A	#N/A	#N/A	#N/A	#N/A	#N/A	#N/A	#N/A	#N/A	#N/A	#N/A	#N/A	#N/A	#N/A	#N/A	#N/A	#N/A
ENSG00000186235	AC016757.3	0.377537	0.263356	0.976481	0.60211	0.99782	0.963247	0.0992308	0.029299	0.906626	0.399693	0.999567	0.272659	NA	NA	#N/A	NA	NA	0.999961
ENSG00000268080	AC016885.1	#N/A	#N/A	#N/A	#N/A	#N/A	#N/A	#N/A	#N/A	#N/A	#N/A	#N/A	#N/A	#N/A	#N/A	#N/A	#N/A	#N/A	#N/A
ENSG00000213828	AC017028.1	0.464891	0.0126107	0.641063	0.189387	#N/A	#N/A	0.206398	0.00803076	0.822455	0.00694354	#N/A	#N/A	0.739843	0.154486	NA	NA	#N/A	0.999961
ENSG00000269633	AC017081.1	#N/A	#N/A	#N/A	#N/A	#N/A	0.990609	#N/A	#N/A	#N/A	#N/A	#N/A	0.375269	#N/A	#N/A	#N/A	#N/A	#N/A	#N/A
ENSG00000233538	AC017104.2	#N/A	#N/A	#N/A	#N/A	#N/A	#N/A	#N/A	#N/A	#N/A	#N/A	#N/A	#N/A	#N/A	#N/A	#N/A	#N/A	#N/A	#N/A
ENSG00000269679	AC018445.1	#N/A	#N/A	#N/A	#N/A	#N/A	#N/A	#N/A	#N/A	#N/A	#N/A	#N/A	#N/A	#N/A	#N/A	#N/A	#N/A	#N/A	#N/A
ENSG00000268241	AC018470.1	#N/A	#N/A	#N/A	#N/A	#N/A	#N/A	#N/A	#N/A	#N/A	#N/A	#N/A	#N/A	#N/A	#N/A	#N/A	#N/A	#N/A	#N/A
ENSG00000268488	AC018512.1	#N/A	#N/A	#N/A	#N/A	#N/A	#N/A	#N/A	#N/A	#N/A	#N/A	#N/A	#N/A	#N/A	#N/A	#N/A	#N/A	#N/A	#N/A
ENSG00000268301	AC018630.1	#N/A	#N/A	#N/A	#N/A	#N/A	#N/A	#N/A	#N/A	#N/A	#N/A	#N/A	#N/A	#N/A	#N/A	#N/A	#N/A	#N/A	#N/A
ENSG00000167765	AC018755.1	#N/A	#N/A	#N/A	#N/A	0.99782	0.996957	#N/A	#N/A	#N/A	#N/A	0.999567	0.651662	#N/A	#N/A	#N/A	#N/A	#N/A	#N/A
ENSG00000235978	AC018816.3	0.301586	0.708027	0.726521	0.85727	0.99782	0.963247	0.694578	0.93514	0.87652	0.301759	0.999567	0.938147	0.399567	0.725669	NA	NA	NA	0.999961
ENSG00000213953	AC018867.1	#N/A	#N/A	#N/A	#N/A	#N/A	#N/A	#N/A	#N/A	#N/A	#N/A	#N/A	#N/A	#N/A	#N/A	#N/A	#N/A	#N/A	#N/A
ENSG00000268846	AC018867.2	#N/A	#N/A	#N/A	#N/A	#N/A	#N/A	#N/A	#N/A	#N/A	#N/A	#N/A	#N/A	#N/A	#N/A	#N/A	#N/A	#N/A	#N/A
ENSG00000269210	AC019171.1	#N/A	#N/A	#N/A	#N/A	#N/A	#N/A	#N/A	#N/A	#N/A	#N/A	#N/A	#N/A	#N/A	#N/A	#N/A	#N/A	#N/A	#N/A
ENSG00000268328	AC019206.1	#N/A	#N/A	#N/A	#N/A	#N/A	#N/A	#N/A	#N/A	#N/A	#N/A	#N/A	#N/A	#N/A	#N/A	#N/A	#N/A	#N/A	#N/A
ENSG00000256530	AC019294.1	#N/A	#N/A	#N/A	#N/A	#N/A	0.998842	#N/A	#N/A	#N/A	#N/A	#N/A	0.704296	#N/A	#N/A	#N/A	#N/A	#N/A	#N/A
ENSG00000269367	AC020629.1	#N/A	#N/A	#N/A	#N/A	#N/A	#N/A	#N/A	#N/A	#N/A	#N/A	#N/A	#N/A	#N/A	#N/A	#N/A	#N/A	#N/A	#N/A
ENSG00000179066	AC020907.1	0.543511	#N/A	0.858646	#N/A	0.99782	0.996957	0.434921	#N/A	#N/A	#N/A	0.999567	0.591338	#N/A	#N/A	#N/A	#N/A	#N/A	#N/A
ENSG00000267531	AC020922.1	0.300645	0.986657	0.638379	0.69476	0.99782	0.963247	0.0107456	0.244669	#N/A	0.901693	0.999567	0.231544	NA	0.963702	NA	NA	NA	0.999961
ENSG00000268953	AC020952.1	#N/A	#N/A	#N/A	#N/A	#N/A	#N/A	#N/A	#N/A	#N/A	#N/A	#N/A	#N/A	#N/A	#N/A	#N/A	#N/A	#N/A	#N/A
ENSG00000204876	AC021218.2	#N/A	#N/A	#N/A	#N/A	0.99782	#N/A	#N/A	#N/A	#N/A	#N/A	0.999567	#N/A	#N/A	#N/A	#N/A	#N/A	#N/A	#N/A
ENSG00000196355	AC021860.1	0.665949	0.0248466	#N/A	0.985229	0.99782	0.993384	0.175991	4.59973e-05	#N/A	0.841923	0.999567	0.782662	0.89195	NA	NA	#N/A	#N/A	0.999961
ENSG00000269417	AC022210.1	#N/A	#N/A	#N/A	#N/A	#N/A	#N/A	#N/A	#N/A	#N/A	#N/A	#N/A	#N/A	#N/A	#N/A	#N/A	#N/A	#N/A	#N/A
ENSG00000267964	AC022400.2	0.0611937	0.365918	0.802004	0.875469	0.99782	0.9907	0.02479	0.138776	0.86246	0.940672	0.999567	0.738203	0.283253	0.738756	NA	NA	#N/A	0.999961
ENSG00000225940	AC022431.2	#N/A	#N/A	#N/A	#N/A	#N/A	#N/A	#N/A	#N/A	#N/A	#N/A	#N/A	#N/A	#N/A	#N/A	#N/A	#N/A	#N/A	#N/A
ENSG00000213132	AC022498.1	0.272923	0.596009	0.802004	0.735826	0.99782	0.980368	0.0205714	0.181584	0.903156	0.40084	0.999567	0.412673	NA	0.930807	NA	NA	NA	0.999961
ENSG00000197604	AC022532.1	0.199732	0.0948128	#N/A	0.909603	0.99782	#N/A	0.00184846	0.000179279	#N/A	0.551161	0.999567	#N/A	#N/A	#N/A	#N/A	#N/A	#N/A	#N/A
ENSG00000268730	AC022819.2	#N/A	#N/A	#N/A	#N/A	#N/A	#N/A	#N/A	#N/A	#N/A	#N/A	#N/A	#N/A	#N/A	#N/A	#N/A	#N/A	#N/A	#N/A
ENSG00000222031	AC023469.1	#N/A	#N/A	#N/A	#N/A	#N/A	#N/A	#N/A	#N/A	#N/A	#N/A	#N/A	#N/A	#N/A	#N/A	#N/A	#N/A	#N/A	#N/A
ENSG00000225885	AC023590.1	0.0893924	0.050834	#N/A	#N/A	#N/A	#N/A	0.0126912	0.00507946	#N/A	#N/A	#N/A	#N/A	NA	NA	#N/A	#N/A	#N/A	#N/A
ENSG00000212997	AC023632.1	#N/A	#N/A	#N/A	#N/A	0.99782	#N/A	#N/A	#N/A	#N/A	#N/A	0.999567	#N/A	#N/A	#N/A	#N/A	#N/A	#N/A	#N/A
ENSG00000269282	AC024257.1	#N/A	#N/A	#N/A	#N/A	#N/A	#N/A	#N/A	#N/A	#N/A	#N/A	#N/A	#N/A	#N/A	#N/A	#N/A	#N/A	#N/A	#N/A
ENSG00000204533	AC024580.1	#N/A	#N/A	#N/A	#N/A	0.99782	#N/A	#N/A	#N/A	#N/A	#N/A	0.999567	#N/A	#N/A	#N/A	#N/A	#N/A	NA	#N/A
ENSG00000267740	AC024592.12	0.894455	0.56181	0.889524	0.23749	#N/A	#N/A	0.308663	0.0903786	0.879374	0.0478798	#N/A	#N/A	NA	NA	NA	NA	#N/A	#N/A
ENSG00000177340	AC024940.1	0.480121	0.881309	0.796005	0.523391	0.99782	0.998842	0.688967	0.695983	0.81587	0.191649	0.999567	0.859074	NA	NA	NA	NA	NA	0.999961
ENSG00000268028	AC025262.1	#N/A	#N/A	#N/A	#N/A	#N/A	#N/A	#N/A	#N/A	#N/A	#N/A	#N/A	#N/A	#N/A	#N/A	#N/A	#N/A	#N/A	#N/A
ENSG00000258052	AC025263.3	#N/A	#N/A	#N/A	#N/A	#N/A	#N/A	#N/A	#N/A	#N/A	#N/A	#N/A	#N/A	#N/A	#N/A	#N/A	#N/A	#N/A	#N/A
ENSG00000204752	AC025278.1	#N/A	#N/A	#N/A	#N/A	#N/A	#N/A	#N/A	#N/A	#N/A	#N/A	#N/A	#N/A	#N/A	#N/A	#N/A	#N/A	#N/A	#N/A
ENSG00000214325	AC025287.1	#N/A	#N/A	#N/A	#N/A	#N/A	#N/A	#N/A	#N/A	#N/A	#N/A	#N/A	#N/A	#N/A	#N/A	#N/A	#N/A	#N/A	#N/A
ENSG00000268509	AC026202.1	0.766689	0.560661	0.776505	0.810447	0.99782	0.964996	0.48631	0.309514	0.968771	0.290802	0.999567	0.991699	0.832594	0.856249	NA	NA	#N/A	0.999961
ENSG00000268865	AC026310.1	0.735754	0.503	0.938254	0.229941	0.99782	0.998842	0.167368	0.0222594	0.840981	0.0283532	0.999567	0.613524	NA	#N/A	#N/A	NA	#N/A	#N/A
ENSG00000268640	AC026369.1	#N/A	#N/A	#N/A	#N/A	#N/A	#N/A	#N/A	#N/A	#N/A	#N/A	#N/A	#N/A	#N/A	#N/A	#N/A	#N/A	#N/A	#N/A
ENSG00000268432	AC026407.1	#N/A	#N/A	#N/A	#N/A	#N/A	#N/A	#N/A	#N/A	#N/A	#N/A	#N/A	#N/A	#N/A	#N/A	#N/A	#N/A	#N/A	#N/A
ENSG00000268317	AC026461.1	#N/A	#N/A	#N/A	#N/A	#N/A	#N/A	#N/A	#N/A	#N/A	#N/A	#N/A	#N/A	#N/A	#N/A	#N/A	#N/A	#N/A	#N/A
ENSG00000181495	AC026703.1	#N/A	#N/A	#N/A	#N/A	#N/A	#N/A	#N/A	#N/A	#N/A	#N/A	#N/A	#N/A	#N/A	#N/A	#N/A	#N/A	#N/A	#N/A
ENSG00000268885	AC026740.1	0.759485	0.791516	0.979207	#N/A	0.99782	#N/A	0.113892	0.0759037	0.984826	#N/A	0.999567	#N/A	#N/A	#N/A	#N/A	#N/A	NA	#N/A
ENSG00000268838	AC027228.1	#N/A	#N/A	#N/A	#N/A	#N/A	#N/A	#N/A	#N/A	#N/A	#N/A	#N/A	#N/A	#N/A	#N/A	#N/A	#N/A	#N/A	#N/A
ENSG00000268798	AC027307.3	0.722498	0.260634	0.54667	0.623408	0.99782	0.993282	0.601188	0.0337071	0.749581	0.183198	0.999567	0.786799	0.854856	0.673851	NA	NA	NA	0.999961
ENSG00000268553	AC027309.1	#N/A	#N/A	#N/A	#N/A	#N/A	#N/A	#N/A	#N/A	#N/A	#N/A	#N/A	#N/A	#N/A	#N/A	#N/A	#N/A	#N/A	#N/A
ENSG00000215067	AC027763.2	0.0276761	0.043324	0.921757	0.89053	0.99782	0.980368	0.0202929	0.0146322	0.842572	0.810869	0.999567	0.66575	0.26219	0.427297	NA	NA	NA	0.999961
ENSG00000267880	AC037199.1	#N/A	#N/A	#N/A	#N/A	#N/A	#N/A	#N/A	#N/A	#N/A	#N/A	#N/A	#N/A	#N/A	#N/A	#N/A	#N/A	#N/A	#N/A
ENSG00000248235	AC037459.4	0.988076	0.649955	0.879308	0.494529	0.99782	0.963247	0.489019	0.582812	0.999473	0.388226	0.999567	0.411035	NA	NA	NA	NA	NA	0.999961
ENSG00000237102	AC040160.1	0.356052	0.309027	#N/A	#N/A	#N/A	#N/A	0.0149439	0.00722496	#N/A	#N/A	#N/A	#N/A	#N/A	#N/A	#N/A	#N/A	#N/A	#N/A
ENSG00000269871	AC040977.1	0.26456	0.585731	0.801334	0.923069	0.99782	0.977769	0.01574	0.194543	0.727624	0.423274	0.999567	0.400614	NA	NA	NA	NA	NA	#N/A
ENSG00000268085	AC051642.1	#N/A	#N/A	#N/A	#N/A	#N/A	#N/A	#N/A	#N/A	#N/A	#N/A	#N/A	#N/A	#N/A	#N/A	#N/A	#N/A	#N/A	#N/A
ENSG00000268716	AC055736.1	#N/A	#N/A	#N/A	#N/A	#N/A	#N/A	#N/A	#N/A	#N/A	#N/A	#N/A	#N/A	#N/A	#N/A	#N/A	#N/A	#N/A	#N/A
ENSG00000268206	AC061975.10	#N/A	#N/A	#N/A	#N/A	#N/A	#N/A	#N/A	#N/A	#N/A	#N/A	#N/A	#N/A	#N/A	#N/A	#N/A	#N/A	#N/A	#N/A
ENSG00000268965	AC061992.1	0.00297842	0.281662	#N/A	0.970871	0.99782	0.963247	0.000149048	0.0691321	#N/A	0.496823	0.999567	0.115354	0.108051	0.540957	NA	0.964039	NA	0.999961
ENSG00000222020	AC062017.1	0.873336	0.535975	0.885874	#N/A	#N/A	#N/A	0.178437	0.0315552	0.995	#N/A	#N/A	#N/A	NA	NA	NA	#N/A	#N/A	0.999961
ENSG00000222007	AC064874.1	#N/A	#N/A	#N/A	#N/A	#N/A	#N/A	#N/A	#N/A	#N/A	#N/A	#N/A	#N/A	#N/A	#N/A	#N/A	#N/A	#N/A	#N/A
ENSG00000268821	AC068039.1	#N/A	#N/A	#N/A	#N/A	#N/A	#N/A	#N/A	#N/A	#N/A	#N/A	#N/A	#N/A	#N/A	#N/A	#N/A	#N/A	#N/A	#N/A
ENSG00000249319	AC068533.7	#N/A	#N/A	#N/A	#N/A	#N/A	#N/A	#N/A	#N/A	#N/A	#N/A	#N/A	#N/A	#N/A	#N/A	#N/A	#N/A	#N/A	#N/A
ENSG00000268171	AC068620.1	#N/A	#N/A	#N/A	#N/A	#N/A	#N/A	#N/A	#N/A	#N/A	#N/A	#N/A	#N/A	#N/A	#N/A	#N/A	#N/A	#N/A	#N/A
ENSG00000260415	AC068987.1	#N/A	#N/A	#N/A	0.60211	0.99782	#N/A	#N/A	#N/A	#N/A	#N/A	0.999567	#N/A	#N/A	#N/A	#N/A	#N/A	#N/A	#N/A
ENSG00000249240	AC069368.3	0.861083	0.822029	0.991813	0.475705	0.99782	0.993384	0.302199	0.291089	0.981522	0.0612424	0.999567	0.836636	0.972653	0.94314	NA	NA	#N/A	0.999961
ENSG00000269165	AC069547.1	#N/A	#N/A	#N/A	#N/A	#N/A	#N/A	#N/A	#N/A	#N/A	#N/A	#N/A	#N/A	#N/A	#N/A	#N/A	#N/A	#N/A	#N/A
ENSG00000269700	AC069547.2	#N/A	#N/A	#N/A	#N/A	#N/A	#N/A	#N/A	#N/A	#N/A	#N/A	#N/A	#N/A	#N/A	#N/A	#N/A	#N/A	#N/A	#N/A
ENSG00000214314	AC073063.1	#N/A	#N/A	#N/A	#N/A	#N/A	#N/A	#N/A	#N/A	#N/A	#N/A	#N/A	#N/A	#N/A	#N/A	#N/A	#N/A	#N/A	#N/A
ENSG00000268181	AC073188.1	#N/A	#N/A	#N/A	#N/A	#N/A	#N/A	#N/A	#N/A	#N/A	#N/A	#N/A	#N/A	#N/A	#N/A	#N/A	#N/A	#N/A	#N/A
ENSG00000267906	AC073333.1	#N/A	#N/A	#N/A	#N/A	#N/A	#N/A	#N/A	#N/A	#N/A	#N/A	#N/A	#N/A	#N/A	#N/A	#N/A	#N/A	#N/A	#N/A
ENSG00000268170	AC073342.1	#N/A	#N/A	#N/A	#N/A	#N/A	#N/A	#N/A	#N/A	#N/A	#N/A	#N/A	#N/A	#N/A	#N/A	#N/A	#N/A	#N/A	#N/A
ENSG00000198580	AC073343.1	0.553893	0.355626	#N/A	0.733084	#N/A	#N/A	#N/A	#N/A	#N/A	0.773453	#N/A	#N/A	#N/A	#N/A	#N/A	#N/A	#N/A	#N/A
ENSG00000268519	AC073528.1	#N/A	#N/A	#N/A	#N/A	#N/A	#N/A	#N/A	#N/A	#N/A	#N/A	#N/A	#N/A	#N/A	#N/A	#N/A	#N/A	#N/A	#N/A
ENSG00000269531	AC073569.1	#N/A	#N/A	#N/A	#N/A	#N/A	#N/A	#N/A	#N/A	#N/A	#N/A	#N/A	#N/A	#N/A	#N/A	#N/A	#N/A	#N/A	#N/A
ENSG00000255863	AC073610.5	#N/A	#N/A	#N/A	#N/A	#N/A	#N/A	#N/A	#N/A	#N/A	#N/A	#N/A	#N/A	#N/A	#N/A	#N/A	#N/A	#N/A	#N/A
ENSG00000268632	AC073657.1	#N/A	#N/A	#N/A	#N/A	#N/A	#N/A	#N/A	#N/A	#N/A	#N/A	#N/A	#N/A	NA	NA	#N/A	#N/A	#N/A	#N/A
ENSG00000205334	AC074091.13	#N/A	#N/A	#N/A	#N/A	0.99782	#N/A	#N/A	#N/A	#N/A	#N/A	0.999567	#N/A	#N/A	#N/A	#N/A	#N/A	#N/A	#N/A
ENSG00000237452	AC074212.3	#N/A	#N/A	#N/A	#N/A	#N/A	#N/A	#N/A	#N/A	#N/A	#N/A	#N/A	#N/A	#N/A	#N/A	#N/A	#N/A	#N/A	#N/A
ENSG00000205971	AC074389.6	#N/A	#N/A	#N/A	#N/A	0.99782	#N/A	#N/A	#N/A	#N/A	#N/A	0.999567	#N/A	#N/A	#N/A	#N/A	#N/A	#N/A	#N/A
ENSG00000268091	AC078925.1	#N/A	#N/A	#N/A	0.407926	0.99782	0.963247	#N/A	#N/A	#N/A	0.0998118	0.999567	0.0979844	#N/A	#N/A	#N/A	#N/A	#N/A	#N/A
ENSG00000269657	AC079210.1	#N/A	#N/A	#N/A	0.714956	0.99782	0.963247	#N/A	#N/A	#N/A	0.323707	0.999567	0.0979844	#N/A	#N/A	#N/A	#N/A	#N/A	#N/A
ENSG00000226757	AC079341.1	#N/A	#N/A	#N/A	#N/A	0.99782	0.998842	#N/A	#N/A	#N/A	#N/A	0.999567	0.696807	#N/A	#N/A	#N/A	#N/A	#N/A	#N/A
ENSG00000182329	AC079354.1	#N/A	#N/A	#N/A	#N/A	#N/A	#N/A	#N/A	#N/A	#N/A	#N/A	#N/A	#N/A	#N/A	#N/A	#N/A	#N/A	#N/A	#N/A
ENSG00000267889	AC079354.2	#N/A	0.0948128	#N/A	#N/A	#N/A	#N/A	#N/A	0.135179	#N/A	#N/A	#N/A	#N/A	NA	0.486421	#N/A	#N/A	#N/A	#N/A
ENSG00000272214	AC079602.1	#N/A	#N/A	#N/A	#N/A	0.99782	#N/A	#N/A	#N/A	#N/A	#N/A	0.999567	#N/A	#N/A	#N/A	#N/A	#N/A	#N/A	#N/A
ENSG00000196758	AC079612.1	#N/A	#N/A	#N/A	#N/A	#N/A	#N/A	#N/A	#N/A	#N/A	#N/A	#N/A	#N/A	#N/A	#N/A	#N/A	#N/A	#N/A	#N/A
ENSG00000229974	AC083862.1	#N/A	#N/A	#N/A	#N/A	#N/A	#N/A	#N/A	#N/A	#N/A	#N/A	#N/A	#N/A	#N/A	#N/A	#N/A	#N/A	#N/A	#N/A
ENSG00000268076	AC087239.1	#N/A	#N/A	#N/A	#N/A	#N/A	#N/A	#N/A	#N/A	#N/A	#N/A	#N/A	#N/A	#N/A	#N/A	#N/A	#N/A	#N/A	#N/A
ENSG00000268484	AC087477.1	#N/A	#N/A	#N/A	#N/A	#N/A	#N/A	#N/A	#N/A	#N/A	#N/A	#N/A	#N/A	#N/A	#N/A	#N/A	#N/A	#N/A	#N/A
ENSG00000268310	AC087645.1	#N/A	#N/A	#N/A	#N/A	#N/A	#N/A	#N/A	#N/A	#N/A	#N/A	#N/A	#N/A	#N/A	#N/A	#N/A	#N/A	#N/A	#N/A
ENSG00000232941	AC090186.1	#N/A	#N/A	#N/A	#N/A	#N/A	#N/A	#N/A	#N/A	#N/A	#N/A	#N/A	#N/A	#N/A	#N/A	#N/A	#N/A	#N/A	#N/A
ENSG00000268550	AC090427.1	#N/A	#N/A	#N/A	#N/A	#N/A	#N/A	#N/A	#N/A	#N/A	#N/A	#N/A	#N/A	#N/A	#N/A	#N/A	#N/A	#N/A	#N/A
ENSG00000269197	AC090574.1	#N/A	#N/A	#N/A	#N/A	#N/A	#N/A	#N/A	#N/A	#N/A	#N/A	#N/A	#N/A	#N/A	#N/A	#N/A	#N/A	#N/A	#N/A
ENSG00000214708	AC090616.2	#N/A	#N/A	#N/A	#N/A	#N/A	#N/A	#N/A	#N/A	#N/A	#N/A	#N/A	#N/A	#N/A	#N/A	#N/A	#N/A	#N/A	#N/A
ENSG00000267942	AC090673.2	#N/A	#N/A	#N/A	#N/A	#N/A	#N/A	#N/A	#N/A	#N/A	#N/A	#N/A	#N/A	#N/A	#N/A	#N/A	#N/A	#N/A	#N/A
ENSG00000268960	AC091150.1	#N/A	#N/A	#N/A	#N/A	#N/A	#N/A	#N/A	#N/A	#N/A	#N/A	#N/A	#N/A	#N/A	#N/A	#N/A	#N/A	#N/A	#N/A
ENSG00000217455	AC091801.1	#N/A	#N/A	#N/A	0.0671307	0.99782	#N/A	#N/A	#N/A	#N/A	#N/A	0.999567	#N/A	#N/A	#N/A	#N/A	NA	NA	0.999961
ENSG00000268126	AC091948.1	#N/A	#N/A	#N/A	#N/A	#N/A	#N/A	#N/A	#N/A	#N/A	#N/A	#N/A	#N/A	#N/A	#N/A	#N/A	#N/A	#N/A	#N/A
ENSG00000269049	AC092291.2	#N/A	#N/A	#N/A	#N/A	#N/A	#N/A	#N/A	#N/A	#N/A	#N/A	#N/A	#N/A	#N/A	#N/A	#N/A	#N/A	#N/A	#N/A
ENSG00000269422	AC092384.1	#N/A	#N/A	#N/A	#N/A	#N/A	#N/A	#N/A	#N/A	#N/A	#N/A	#N/A	#N/A	#N/A	#N/A	#N/A	#N/A	#N/A	#N/A
ENSG00000222000	AC092675.3	#N/A	#N/A	#N/A	#N/A	#N/A	#N/A	#N/A	#N/A	#N/A	#N/A	#N/A	#N/A	#N/A	#N/A	#N/A	#N/A	#N/A	#N/A
ENSG00000232056	AC092687.4	#N/A	#N/A	#N/A	#N/A	#N/A	#N/A	#N/A	#N/A	#N/A	#N/A	#N/A	#N/A	#N/A	#N/A	#N/A	#N/A	#N/A	#N/A
ENSG00000269795	AC092782.1	#N/A	#N/A	#N/A	#N/A	#N/A	#N/A	#N/A	#N/A	#N/A	#N/A	#N/A	#N/A	#N/A	#N/A	#N/A	#N/A	#N/A	#N/A
ENSG00000203691	AC092811.1	#N/A	#N/A	#N/A	#N/A	0.99782	#N/A	#N/A	#N/A	#N/A	#N/A	0.999567	#N/A	#N/A	#N/A	#N/A	#N/A	#N/A	#N/A
ENSG00000267819	AC092850.1	#N/A	#N/A	#N/A	#N/A	0.99782	#N/A	#N/A	#N/A	#N/A	#N/A	0.999567	#N/A	#N/A	#N/A	#N/A	#N/A	#N/A	#N/A
ENSG00000203443	AC092964.1	#N/A	#N/A	#N/A	#N/A	#N/A	#N/A	#N/A	#N/A	#N/A	#N/A	#N/A	#N/A	#N/A	#N/A	#N/A	#N/A	#N/A	#N/A
ENSG00000267979	AC092964.2	#N/A	#N/A	#N/A	#N/A	#N/A	#N/A	#N/A	#N/A	#N/A	#N/A	#N/A	#N/A	#N/A	#N/A	#N/A	#N/A	#N/A	#N/A
ENSG00000269175	AC093157.1	0.0590826	0.0203612	#N/A	#N/A	#N/A	#N/A	0.0004851	3.36398e-05	#N/A	0.228281	#N/A	#N/A	NA	NA	#N/A	#N/A	#N/A	#N/A
ENSG00000268791	AC093323.1	#N/A	#N/A	#N/A	#N/A	#N/A	#N/A	#N/A	#N/A	#N/A	#N/A	#N/A	#N/A	#N/A	#N/A	#N/A	#N/A	#N/A	#N/A
ENSG00000269559	AC093677.1	#N/A	#N/A	#N/A	#N/A	#N/A	#N/A	#N/A	#N/A	#N/A	#N/A	#N/A	#N/A	#N/A	#N/A	#N/A	#N/A	#N/A	#N/A
ENSG00000220256	AC093802.1	#N/A	#N/A	#N/A	#N/A	#N/A	#N/A	#N/A	#N/A	#N/A	#N/A	#N/A	#N/A	#N/A	#N/A	#N/A	#N/A	#N/A	#N/A
ENSG00000267988	AC096582.1	#N/A	#N/A	#N/A	0.962039	0.99782	#N/A	#N/A	#N/A	#N/A	0.966771	0.999567	#N/A	#N/A	#N/A	#N/A	#N/A	NA	#N/A
ENSG00000224867	AC096644.1	#N/A	#N/A	#N/A	#N/A	#N/A	#N/A	#N/A	#N/A	#N/A	#N/A	#N/A	#N/A	#N/A	#N/A	#N/A	#N/A	#N/A	#N/A
ENSG00000269690	AC096677.1	0.0355005	0.00914969	#N/A	0.63789	0.99782	0.993384	0.000898683	1.2708e-05	#N/A	0.12106	0.999567	0.412462	0.234855	0.138674	#N/A	#N/A	#N/A	#N/A
ENSG00000228919	AC097381.1	#N/A	#N/A	#N/A	#N/A	#N/A	#N/A	#N/A	#N/A	#N/A	#N/A	#N/A	#N/A	#N/A	#N/A	#N/A	#N/A	#N/A	#N/A
ENSG00000269074	AC099344.1	#N/A	#N/A	#N/A	#N/A	#N/A	#N/A	#N/A	#N/A	#N/A	#N/A	#N/A	#N/A	#N/A	#N/A	#N/A	#N/A	#N/A	#N/A
ENSG00000217825	AC099552.4	0.175603	#N/A	0.775085	0.404433	0.99782	0.996957	0.382581	0.856339	0.827345	0.119298	0.999567	0.880095	NA	NA	NA	#N/A	NA	0.999961
ENSG00000226364	AC102948.2	#N/A	#N/A	#N/A	#N/A	#N/A	#N/A	#N/A	#N/A	#N/A	#N/A	#N/A	#N/A	#N/A	#N/A	#N/A	#N/A	#N/A	#N/A
ENSG00000229387	AC103801.2	0.363605	0.232682	#N/A	0.844114	0.99782	0.993282	0.0226512	0.00247222	#N/A	0.793708	0.999567	0.463277	NA	#N/A	#N/A	#N/A	NA	#N/A
ENSG00000268626	AC103809.2	#N/A	#N/A	#N/A	#N/A	#N/A	#N/A	#N/A	#N/A	#N/A	#N/A	#N/A	#N/A	#N/A	#N/A	#N/A	#N/A	#N/A	#N/A
ENSG00000269558	AC104057.1	#N/A	#N/A	#N/A	#N/A	0.99782	#N/A	#N/A	#N/A	#N/A	#N/A	0.999567	#N/A	#N/A	#N/A	#N/A	#N/A	#N/A	#N/A
ENSG00000214919	AC104472.1	#N/A	#N/A	#N/A	#N/A	#N/A	#N/A	#N/A	#N/A	#N/A	#N/A	#N/A	#N/A	#N/A	#N/A	#N/A	#N/A	#N/A	#N/A
ENSG00000267314	AC104532.2	#N/A	0.908634	#N/A	#N/A	#N/A	#N/A	#N/A	#N/A	#N/A	#N/A	#N/A	#N/A	#N/A	#N/A	#N/A	#N/A	NA	#N/A
ENSG00000268083	AC104534.3	#N/A	#N/A	#N/A	#N/A	#N/A	#N/A	#N/A	#N/A	#N/A	#N/A	#N/A	#N/A	#N/A	#N/A	#N/A	#N/A	#N/A	#N/A
ENSG00000234949	AC104667.3	#N/A	#N/A	#N/A	0.327719	0.99782	0.993282	#N/A	#N/A	#N/A	0.0405467	0.999567	0.637481	#N/A	#N/A	#N/A	#N/A	#N/A	0.999961
ENSG00000233502	AC104794.4	#N/A	#N/A	#N/A	#N/A	#N/A	#N/A	#N/A	#N/A	#N/A	#N/A	#N/A	#N/A	#N/A	#N/A	#N/A	#N/A	#N/A	#N/A
ENSG00000226321	AC104809.3	#N/A	#N/A	#N/A	0.171517	0.99782	#N/A	#N/A	#N/A	#N/A	#N/A	0.999567	#N/A	#N/A	#N/A	#N/A	NA	NA	0.999961
ENSG00000268485	AC104841.2	0.301641	0.221769	#N/A	0.602146	0.99782	0.963247	0.00192602	0.00036315	#N/A	0.283545	0.999567	0.0874065	#N/A	#N/A	#N/A	#N/A	#N/A	#N/A
ENSG00000203392	AC105020.1	#N/A	#N/A	#N/A	#N/A	0.99782	#N/A	#N/A	#N/A	#N/A	#N/A	0.999567	#N/A	#N/A	#N/A	#N/A	#N/A	#N/A	#N/A
ENSG00000230493	AC106017.1	#N/A	#N/A	#N/A	#N/A	#N/A	#N/A	#N/A	#N/A	#N/A	#N/A	#N/A	#N/A	#N/A	#N/A	#N/A	#N/A	#N/A	#N/A
ENSG00000228368	AC106873.4	#N/A	#N/A	#N/A	#N/A	#N/A	#N/A	#N/A	#N/A	#N/A	#N/A	#N/A	#N/A	#N/A	#N/A	#N/A	#N/A	#N/A	#N/A
ENSG00000222001	AC106876.2	#N/A	#N/A	#N/A	0.407926	0.99782	0.963247	#N/A	#N/A	#N/A	0.17362	0.999567	0.0874065	#N/A	#N/A	#N/A	#N/A	#N/A	#N/A
ENSG00000232013	AC107021.1	#N/A	#N/A	#N/A	#N/A	#N/A	#N/A	#N/A	#N/A	#N/A	#N/A	#N/A	#N/A	#N/A	#N/A	#N/A	#N/A	#N/A	#N/A
ENSG00000269000	AC108868.1	#N/A	#N/A	#N/A	#N/A	#N/A	#N/A	#N/A	#N/A	#N/A	#N/A	#N/A	#N/A	#N/A	#N/A	#N/A	#N/A	#N/A	#N/A
ENSG00000268537	AC109583.1	#N/A	#N/A	#N/A	#N/A	#N/A	#N/A	#N/A	#N/A	#N/A	#N/A	#N/A	#N/A	#N/A	#N/A	#N/A	#N/A	#N/A	#N/A
ENSG00000233438	AC109829.1	#N/A	#N/A	#N/A	#N/A	#N/A	#N/A	#N/A	#N/A	#N/A	#N/A	#N/A	#N/A	#N/A	#N/A	#N/A	#N/A	#N/A	#N/A
ENSG00000268656	AC110084.1	#N/A	#N/A	#N/A	#N/A	#N/A	#N/A	#N/A	#N/A	#N/A	#N/A	#N/A	#N/A	#N/A	#N/A	#N/A	#N/A	#N/A	#N/A
ENSG00000268788	AC110615.1	#N/A	#N/A	#N/A	#N/A	#N/A	#N/A	#N/A	#N/A	#N/A	#N/A	#N/A	#N/A	#N/A	#N/A	#N/A	#N/A	#N/A	#N/A
ENSG00000218416	AC110619.2	0.974901	#N/A	#N/A	#N/A	0.99782	0.993384	0.214835	#N/A	#N/A	#N/A	0.999567	0.481532	#N/A	#N/A	#N/A	#N/A	#N/A	#N/A
ENSG00000269302	AC110771.1	0.875848	0.307119	0.772329	0.565071	0.99782	#N/A	0.331317	0.034932	0.883832	0.156678	0.999567	#N/A	NA	NA	NA	#N/A	#N/A	0.999961
ENSG00000176349	AC110781.3	#N/A	#N/A	#N/A	0.548892	0.99782	#N/A	#N/A	#N/A	#N/A	#N/A	0.999567	#N/A	#N/A	#N/A	#N/A	#N/A	#N/A	#N/A
ENSG00000269506	AC110792.1	#N/A	#N/A	#N/A	#N/A	#N/A	#N/A	#N/A	#N/A	#N/A	#N/A	#N/A	#N/A	#N/A	#N/A	#N/A	#N/A	#N/A	#N/A
ENSG00000229615	AC111200.1	#N/A	#N/A	#N/A	#N/A	#N/A	#N/A	#N/A	#N/A	#N/A	#N/A	#N/A	#N/A	#N/A	#N/A	#N/A	#N/A	#N/A	#N/A
ENSG00000268800	AC112205.1	#N/A	#N/A	#N/A	#N/A	#N/A	#N/A	#N/A	#N/A	#N/A	#N/A	#N/A	#N/A	#N/A	#N/A	#N/A	#N/A	#N/A	#N/A
ENSG00000269360	AC112693.2	#N/A	#N/A	#N/A	0.647713	0.99782	#N/A	#N/A	#N/A	#N/A	#N/A	0.999567	#N/A	#N/A	#N/A	#N/A	#N/A	#N/A	#N/A
ENSG00000224132	AC112715.2	#N/A	#N/A	#N/A	#N/A	#N/A	#N/A	#N/A	#N/A	#N/A	#N/A	#N/A	#N/A	#N/A	#N/A	#N/A	#N/A	#N/A	#N/A
ENSG00000222022	AC112721.1	#N/A	#N/A	#N/A	#N/A	0.99782	0.984375	#N/A	#N/A	#N/A	#N/A	0.999567	0.502424	#N/A	#N/A	#N/A	#N/A	#N/A	#N/A
ENSG00000268950	AC114494.1	#N/A	#N/A	#N/A	#N/A	0.99782	#N/A	#N/A	#N/A	#N/A	#N/A	0.999567	#N/A	#N/A	#N/A	#N/A	NA	NA	0.999961
ENSG00000212768	AC114546.1	#N/A	#N/A	#N/A	#N/A	#N/A	#N/A	#N/A	#N/A	#N/A	#N/A	#N/A	#N/A	#N/A	#N/A	#N/A	#N/A	#N/A	#N/A
ENSG00000237524	AC114783.1	#N/A	#N/A	#N/A	#N/A	#N/A	#N/A	#N/A	#N/A	#N/A	#N/A	#N/A	#N/A	#N/A	#N/A	#N/A	#N/A	#N/A	#N/A
ENSG00000204620	AC115618.1	0.93764	0.776847	0.879777	#N/A	0.99782	0.991145	0.181774	0.646426	0.923137	#N/A	0.999567	0.514519	#N/A	NA	NA	#N/A	#N/A	#N/A
ENSG00000269402	AC116407.2	#N/A	#N/A	#N/A	#N/A	#N/A	#N/A	#N/A	#N/A	#N/A	#N/A	#N/A	#N/A	#N/A	#N/A	#N/A	#N/A	#N/A	#N/A
ENSG00000268175	AC117395.1	#N/A	#N/A	#N/A	#N/A	#N/A	#N/A	#N/A	#N/A	#N/A	#N/A	#N/A	#N/A	#N/A	#N/A	#N/A	#N/A	#N/A	#N/A
ENSG00000212999	AC117834.1	#N/A	#N/A	#N/A	#N/A	#N/A	#N/A	#N/A	#N/A	#N/A	#N/A	#N/A	#N/A	#N/A	#N/A	#N/A	#N/A	#N/A	#N/A
ENSG00000268313	AC119673.1	#N/A	#N/A	#N/A	#N/A	#N/A	#N/A	#N/A	#N/A	#N/A	#N/A	#N/A	#N/A	#N/A	#N/A	#N/A	#N/A	#N/A	#N/A
ENSG00000213002	AC120194.1	#N/A	#N/A	#N/A	#N/A	#N/A	#N/A	#N/A	#N/A	#N/A	#N/A	#N/A	#N/A	#N/A	#N/A	#N/A	#N/A	#N/A	#N/A
ENSG00000267873	AC121757.1	#N/A	#N/A	#N/A	#N/A	#N/A	#N/A	#N/A	#N/A	#N/A	#N/A	#N/A	#N/A	#N/A	#N/A	#N/A	#N/A	#N/A	#N/A
ENSG00000251695	AC124890.1	0.277551	0.144817	#N/A	#N/A	#N/A	#N/A	0.00271798	0.000268171	#N/A	#N/A	#N/A	#N/A	#N/A	#N/A	#N/A	#N/A	#N/A	#N/A
ENSG00000268367	AC126614.1	#N/A	#N/A	#N/A	#N/A	#N/A	#N/A	#N/A	#N/A	#N/A	#N/A	#N/A	#N/A	#N/A	#N/A	#N/A	#N/A	#N/A	#N/A
ENSG00000175911	AC127496.1	0.651834	0.153056	0.42812	0.914107	0.99782	0.963247	0.617914	0.000439674	0.609758	0.990187	0.999567	0.934715	0.935993	0.258719	NA	#N/A	#N/A	0.999961
ENSG00000214999	AC129492.6	0.301641	0.595104	#N/A	0.492921	0.99782	#N/A	0.00206357	0.0265004	#N/A	#N/A	0.999567	#N/A	#N/A	NA	#N/A	#N/A	#N/A	#N/A
ENSG00000216921	AC131097.4	#N/A	#N/A	#N/A	#N/A	#N/A	#N/A	#N/A	#N/A	#N/A	#N/A	#N/A	#N/A	#N/A	#N/A	#N/A	#N/A	#N/A	#N/A
ENSG00000268242	AC131935.1	#N/A	#N/A	#N/A	#N/A	#N/A	#N/A	#N/A	#N/A	#N/A	#N/A	#N/A	#N/A	#N/A	#N/A	#N/A	#N/A	#N/A	#N/A
ENSG00000183562	AC131971.1	#N/A	#N/A	#N/A	#N/A	#N/A	#N/A	#N/A	#N/A	#N/A	#N/A	#N/A	#N/A	#N/A	#N/A	#N/A	#N/A	#N/A	#N/A
ENSG00000247270	AC132186.1	0.235632	0.117354	#N/A	0.551845	0.99782	#N/A	0.00258747	0.000267068	#N/A	0.0456436	0.999567	#N/A	#N/A	#N/A	#N/A	#N/A	#N/A	#N/A
ENSG00000268403	AC132192.1	0.175603	0.502904	0.409351	0.0572957	#N/A	#N/A	0.014113	0.859826	0.59867	0.00678323	#N/A	#N/A	NA	0.332415	NA	NA	#N/A	#N/A
ENSG00000184566	AC132216.1	#N/A	#N/A	#N/A	#N/A	0.99782	#N/A	#N/A	#N/A	#N/A	#N/A	0.999567	#N/A	#N/A	#N/A	#N/A	#N/A	#N/A	#N/A
ENSG00000268852	AC132872.2	0.00413738	0.00602871	0.868269	0.110876	0.99782	0.963247	0.000948714	0.00147551	#N/A	0.00117559	0.999567	0.0874065	0.150314	0.113634	#N/A	0.223701	#N/A	#N/A
ENSG00000268863	AC135048.1	#N/A	#N/A	#N/A	#N/A	#N/A	#N/A	#N/A	#N/A	#N/A	#N/A	#N/A	#N/A	#N/A	#N/A	#N/A	#N/A	#N/A	#N/A
ENSG00000198150	AC135178.1	0.201908	0.148474	0.999796	#N/A	0.99782	0.980368	0.00375722	0.000853123	#N/A	#N/A	0.999567	0.362491	NA	NA	#N/A	#N/A	#N/A	#N/A
ENSG00000268759	AC135983.2	#N/A	#N/A	#N/A	#N/A	0.99782	#N/A	#N/A	#N/A	#N/A	#N/A	0.999567	#N/A	#N/A	#N/A	#N/A	#N/A	#N/A	#N/A
ENSG00000267950	AC136297.1	#N/A	#N/A	#N/A	#N/A	#N/A	#N/A	#N/A	#N/A	#N/A	#N/A	#N/A	#N/A	#N/A	#N/A	#N/A	#N/A	NA	#N/A
ENSG00000228259	AC136604.1	#N/A	#N/A	#N/A	#N/A	0.99782	#N/A	#N/A	#N/A	#N/A	#N/A	0.999567	#N/A	#N/A	#N/A	#N/A	#N/A	#N/A	#N/A
ENSG00000267824	AC137056.1	#N/A	#N/A	#N/A	0.598847	0.99782	#N/A	#N/A	#N/A	#N/A	#N/A	0.999567	#N/A	#N/A	#N/A	#N/A	#N/A	#N/A	#N/A
ENSG00000268218	AC137932.1	#N/A	#N/A	#N/A	#N/A	0.99782	#N/A	#N/A	#N/A	#N/A	#N/A	0.999567	#N/A	#N/A	#N/A	#N/A	#N/A	#N/A	#N/A
ENSG00000269358	AC138393.1	#N/A	#N/A	#N/A	#N/A	#N/A	#N/A	#N/A	#N/A	#N/A	#N/A	#N/A	#N/A	#N/A	#N/A	#N/A	#N/A	#N/A	#N/A
ENSG00000269071	AC138517.1	#N/A	#N/A	0.858646	0.96254	#N/A	0.993282	#N/A	#N/A	0.861098	0.870103	#N/A	0.738203	#N/A	#N/A	NA	#N/A	#N/A	#N/A
ENSG00000226490	AC138647.1	#N/A	#N/A	#N/A	#N/A	#N/A	#N/A	#N/A	#N/A	#N/A	#N/A	#N/A	#N/A	#N/A	#N/A	#N/A	#N/A	#N/A	#N/A
ENSG00000269563	AC138655.1	#N/A	#N/A	#N/A	#N/A	#N/A	#N/A	#N/A	#N/A	#N/A	#N/A	#N/A	#N/A	#N/A	#N/A	#N/A	#N/A	#N/A	#N/A
ENSG00000267270	AC139100.2	0.471246	0.273215	#N/A	0.634456	0.99782	0.963247	0.00919973	0.000491431	#N/A	0.211324	0.999567	0.109647	#N/A	#N/A	#N/A	#N/A	NA	#N/A
ENSG00000233812	AC139426.2	#N/A	#N/A	#N/A	#N/A	#N/A	#N/A	#N/A	#N/A	#N/A	#N/A	#N/A	#N/A	#N/A	#N/A	#N/A	#N/A	#N/A	#N/A
ENSG00000269339	AC139768.1	#N/A	#N/A	#N/A	#N/A	#N/A	#N/A	#N/A	#N/A	#N/A	#N/A	#N/A	#N/A	#N/A	#N/A	#N/A	#N/A	#N/A	#N/A
ENSG00000269529	AC140061.12	#N/A	#N/A	#N/A	#N/A	0.99782	#N/A	#N/A	#N/A	#N/A	#N/A	0.999567	#N/A	NA	NA	#N/A	#N/A	#N/A	#N/A
ENSG00000183292	AC140481.2	#N/A	#N/A	#N/A	0.432762	0.99782	0.963247	#N/A	#N/A	#N/A	0.0425241	0.999567	0.0836456	#N/A	#N/A	#N/A	#N/A	#N/A	#N/A
ENSG00000223931	AC142381.1	#N/A	#N/A	#N/A	#N/A	#N/A	#N/A	#N/A	#N/A	#N/A	#N/A	#N/A	#N/A	#N/A	#N/A	#N/A	#N/A	#N/A	#N/A
ENSG00000253896	AC144568.2	#N/A	#N/A	#N/A	#N/A	#N/A	#N/A	#N/A	#N/A	#N/A	#N/A	#N/A	#N/A	#N/A	#N/A	#N/A	#N/A	#N/A	#N/A
ENSG00000249852	AC145676.2	#N/A	#N/A	#N/A	#N/A	#N/A	#N/A	#N/A	#N/A	#N/A	#N/A	#N/A	#N/A	#N/A	#N/A	#N/A	#N/A	#N/A	#N/A
ENSG00000215621	AC174470.1	0.125302	0.0771024	#N/A	0.602146	0.99782	#N/A	0.000382785	4.93005e-05	#N/A	0.102979	0.999567	#N/A	NA	NA	#N/A	#N/A	#N/A	#N/A
ENSG00000269396	AC187652.1	0.304309	0.130022	#N/A	0.268639	0.99782	0.969743	0.0112246	0.00116702	#N/A	0.0391025	0.999567	0.154904	#N/A	#N/A	#N/A	NA	NA	#N/A
ENSG00000255748	AC226150.4	#N/A	#N/A	#N/A	#N/A	#N/A	#N/A	#N/A	#N/A	#N/A	#N/A	#N/A	#N/A	#N/A	#N/A	#N/A	#N/A	#N/A	#N/A
ENSG00000060971	ACAA1	0.0693362	0.318535	0.637674	0.750235	0.99782	0.980368	0.051464	0.627831	0.567611	0.120655	0.999567	0.730802	0.103399	0.907423	0.395767	0.663711	0.999813	0.999961
ENSG00000167315	ACAA2	0.0184547	0.00319295	0.999796	4.11431e-06	0.99782	0.997817	0.0186474	6.0536e-05	0.845593	9.67903e-06	0.999567	0.898263	0.0110123	9.90812e-05	0.910794	0.00123944	0.999813	0.999961
ENSG00000132142	ACACA	0.189069	0.867767	0.534759	0.569957	0.99782	0.969743	0.252035	0.855095	0.721158	0.943354	0.999567	0.866845	0.240223	0.894934	0.588716	0.911437	NA	0.999961
ENSG00000076555	ACACB	0.0371079	0.189539	0.890225	0.407926	0.99782	0.993384	0.0279355	0.0440348	0.998528	0.0576649	0.999567	0.803204	0.0796941	0.344199	NA	0.505484	NA	0.999961
ENSG00000111271	ACAD10	0.476984	0.220927	0.997617	0.145358	0.99782	0.993384	0.161969	0.294047	0.831795	0.28589	0.999567	0.870922	0.631352	0.625858	0.965724	0.62704	NA	0.999961
ENSG00000240303	ACAD11	0.0239597	0.00453314	0.897244	0.821342	0.990062	0.963247	0.0119525	0.00228688	0.871523	0.905812	0.396298	0.273066	0.109752	0.0304024	NA	0.925059	NA	0.999961
ENSG00000151498	ACAD8	0.548348	0.808207	0.945707	0.85727	0.99782	0.969743	0.581731	0.584316	0.966134	0.817989	0.999567	0.856193	0.630303	0.573035	0.98233	0.992682	NA	0.999961
ENSG00000177646	ACAD9	0.674367	0.536623	0.77679	0.189511	0.99782	0.98716	0.619559	0.775251	0.904964	0.15724	0.999567	0.95186	0.651381	0.906122	0.83755	0.741822	0.999813	0.999961
ENSG00000115361	ACADL	#N/A	#N/A	#N/A	0.407926	0.99782	#N/A	#N/A	#N/A	#N/A	#N/A	0.999567	#N/A	#N/A	#N/A	#N/A	#N/A	NA	#N/A
ENSG00000117054	ACADM	0.0842916	0.07838	0.969166	0.260863	0.99782	0.963247	0.0969499	0.00504201	0.966281	0.0420839	0.999567	0.866324	0.168561	0.0883683	0.991776	0.606654	NA	0.999961
ENSG00000122971	ACADS	0.674623	0.840769	0.83111	0.82044	0.99782	0.984375	0.461342	0.364466	0.720525	0.78723	0.999567	0.75271	0.963557	0.613234	NA	NA	NA	0.999961
ENSG00000196177	ACADSB	0.200287	0.891188	0.741486	0.962039	0.99782	0.996957	0.12829	0.861197	0.706542	0.733358	0.999567	0.919055	0.498151	0.763993	NA	NA	NA	0.999961
ENSG00000072778	ACADVL	0.795333	0.913137	0.922635	0.0055711	0.987079	0.963247	0.657925	0.348624	0.774951	0.0355323	0.817501	0.231544	0.851016	0.543516	0.81129	0.229485	0.763903	0.999961
ENSG00000157766	ACAN	#N/A	#N/A	#N/A	#N/A	0.99782	#N/A	#N/A	#N/A	#N/A	#N/A	0.999567	#N/A	#N/A	#N/A	#N/A	#N/A	#N/A	#N/A
ENSG00000072818	ACAP1	0.380707	0.559301	0.956923	0.000995035	0.99782	0.963247	0.640863	0.673577	0.852301	0.00427046	#N/A	0.651662	0.646098	0.801461	0.813337	0.101858	0.999813	0.999961
ENSG00000114331	ACAP2	0.0303553	0.00709605	0.766246	0.0597993	0.99782	0.993282	0.0184255	0.00240265	0.749351	0.0048221	0.999567	0.978018	0.0147845	0.00102204	0.777384	0.11847	0.999813	0.999961
ENSG00000131584	ACAP3	0.0530099	0.141875	0.939576	0.746424	0.99782	0.980368	0.0574629	0.319248	0.920785	0.948827	0.999567	0.754455	0.303	0.648247	0.856049	0.990979	0.999813	0.999961
ENSG00000075239	ACAT1	0.0101819	0.0077638	0.868269	0.000432008	0.411458	0.963247	0.00799443	0.000198281	0.799354	0.000941559	0.490864	0.593123	0.0198238	0.000663924	0.796566	0.0202447	0.999813	0.999961
ENSG00000120437	ACAT2	0.00445524	0.00602821	0.860414	0.000121959	0.99782	0.987572	0.00286579	0.00845	0.937409	7.98904e-05	#N/A	0.940569	0.00645211	0.00698273	0.956201	0.0526346	0.999813	0.999961
ENSG00000182827	ACBD3	0.422695	0.0744475	0.805413	0.0062816	0.99782	0.993384	0.641643	0.205136	0.812484	0.000267933	#N/A	0.956079	0.821851	0.468005	0.833292	0.0603425	0.999813	0.999961
ENSG00000181513	ACBD4	0.948865	0.374151	0.860414	0.735826	0.99782	0.963247	0.643454	0.294654	0.907333	0.547961	0.999567	0.877876	0.934265	0.806968	NA	NA	NA	0.999961
ENSG00000107897	ACBD5	0.45537	0.503978	0.999796	0.0913235	0.99782	0.993282	0.631445	0.811644	0.997772	0.00162297	0.999567	0.948542	0.825122	0.938439	0.966106	0.279308	0.999813	0.999961
ENSG00000135847	ACBD6	0.608398	0.099699	0.620693	0.217112	0.99782	0.963247	0.806742	0.79419	0.876969	0.375175	#N/A	0.839262	NA	0.707367	NA	0.764127	0.999813	0.999961
ENSG00000176244	ACBD7	0.660678	#N/A	0.772329	0.472992	0.99782	0.993384	0.720021	#N/A	0.716584	0.146252	0.999567	0.621044	#N/A	#N/A	#N/A	#N/A	#N/A	0.999961
ENSG00000110455	ACCS	0.0536387	0.0146779	0.969626	0.933046	0.99782	0.990988	0.0122301	0.00351314	0.993663	0.969487	0.999567	0.671648	0.111225	0.0521451	NA	NA	NA	0.999961
ENSG00000205126	ACCSL	#N/A	#N/A	#N/A	#N/A	#N/A	#N/A	#N/A	#N/A	#N/A	#N/A	#N/A	#N/A	#N/A	#N/A	#N/A	#N/A	#N/A	#N/A
ENSG00000102977	ACD	0.0308644	0.00117922	0.689677	2.37874e-05	0.99782	0.966817	0.0174077	0.000199142	0.607679	4.3828e-05	0.999567	0.696807	0.0598842	9.78523e-05	0.502738	0.0133827	0.999813	0.999961
ENSG00000159640	ACE	0.965574	0.14331	0.586796	0.60211	0.99782	0.993384	0.514284	0.00795373	0.625937	0.276522	0.999567	0.746884	0.967079	0.526851	NA	NA	NA	0.999961
ENSG00000264813	ACE	#N/A	#N/A	#N/A	#N/A	#N/A	#N/A	#N/A	#N/A	#N/A	#N/A	#N/A	#N/A	#N/A	#N/A	#N/A	#N/A	#N/A	#N/A
ENSG00000130234	ACE2	#N/A	#N/A	#N/A	#N/A	0.99782	#N/A	#N/A	#N/A	#N/A	#N/A	0.999567	#N/A	#N/A	#N/A	#N/A	#N/A	#N/A	#N/A
ENSG00000167769	ACER1	0.874983	0.355626	#N/A	#N/A	#N/A	#N/A	0.423053	#N/A	#N/A	#N/A	#N/A	#N/A	NA	#N/A	#N/A	#N/A	#N/A	#N/A
ENSG00000177076	ACER2	0.242853	0.217806	0.981836	0.43987	0.99782	0.998842	0.0286262	0.00773115	0.934348	0.0196395	0.999567	0.706871	0.456989	0.334371	NA	NA	#N/A	0.999961
ENSG00000078124	ACER3	0.184521	0.0143899	0.83915	0.989532	0.99782	0.993384	0.162056	0.0235681	0.942481	0.521591	0.999567	0.854043	0.460572	0.172239	NA	0.861828	NA	0.999961
ENSG00000087085	ACHE	#N/A	0.989603	0.821915	0.2193	0.99782	#N/A	#N/A	0.230166	0.87036	0.010012	0.999567	#N/A	#N/A	#N/A	#N/A	NA	#N/A	#N/A
ENSG00000100813	ACIN1	0.506755	0.150837	0.956166	0.305383	0.99782	0.99934	0.525444	0.907684	0.881692	0.0252091	#N/A	0.94761	0.677052	0.799488	0.957295	0.189771	0.999813	0.999961
ENSG00000144648	ACKR2	0.904126	#N/A	#N/A	0.976406	0.99782	0.980368	#N/A	#N/A	#N/A	0.831911	0.999567	0.192568	#N/A	#N/A	#N/A	#N/A	#N/A	#N/A
ENSG00000144476	ACKR3	0.449662	0.541709	0.620693	0.00796315	0.99782	0.963247	0.814527	0.254941	0.877232	0.000411191	0.999567	0.8225	0.529879	0.987292	NA	0.00107539	#N/A	0.999961
ENSG00000129048	ACKR4	#N/A	#N/A	#N/A	#N/A	#N/A	#N/A	#N/A	#N/A	#N/A	#N/A	#N/A	#N/A	#N/A	#N/A	#N/A	#N/A	#N/A	#N/A
ENSG00000131473	ACLY	0.00219628	0.00727928	0.918975	1.46625e-05	0.99782	0.989099	0.00138105	0.001366	0.999954	3.73298e-05	0.999567	0.890967	0.0032576	0.00148129	0.998373	0.00333504	0.999813	0.999961
ENSG00000153086	ACMSD	#N/A	#N/A	#N/A	#N/A	#N/A	#N/A	#N/A	#N/A	#N/A	#N/A	#N/A	#N/A	#N/A	#N/A	#N/A	#N/A	#N/A	#N/A
ENSG00000196636	ACN9	0.0547097	0.727752	0.695268	2.99901e-05	0.99782	0.982974	0.087945	0.832435	0.667978	4.38321e-05	0.999567	0.946017	0.066682	0.497621	0.745117	0.0109129	0.999813	0.999961
ENSG00000122729	ACO1	0.994648	0.482281	0.773083	0.623408	0.99782	0.993282	0.727076	0.0946647	0.852301	0.142592	0.999567	0.955449	0.973354	0.683698	NA	NA	NA	0.999961
ENSG00000100412	ACO2	0.944703	0.125085	0.645367	0.47189	0.99782	0.993384	0.840123	0.00287937	0.59867	0.51526	0.999567	0.986895	0.92281	0.0562525	0.453694	0.906505	0.999813	0.999961
ENSG00000184227	ACOT1	0.803315	0.124481	0.684982	0.874359	0.99782	0.998842	0.950751	0.0227791	0.631123	0.875143	0.999567	0.924123	0.840778	0.20644	NA	NA	NA	0.999961
ENSG00000162390	ACOT11	0.814404	0.358481	#N/A	0.86456	0.99782	0.993384	0.0682449	#N/A	#N/A	0.712117	0.999567	0.345371	NA	#N/A	#N/A	#N/A	NA	#N/A
ENSG00000172497	ACOT12	#N/A	#N/A	#N/A	#N/A	#N/A	#N/A	#N/A	#N/A	#N/A	#N/A	#N/A	#N/A	#N/A	#N/A	#N/A	#N/A	#N/A	#N/A
ENSG00000112304	ACOT13	0.0315957	0.00650161	0.762929	0.000755406	0.99782	0.963247	0.16906	0.00291239	0.991574	0.000152338	0.999567	0.926081	0.0243377	0.0134724	0.834718	0.101252	0.999813	0.999961
ENSG00000119673	ACOT2	0.819318	0.184853	0.786651	0.708843	0.99782	0.982974	0.92723	0.0383599	0.667978	0.552451	0.999567	0.725018	0.919989	0.332189	NA	0.929818	NA	0.999961
ENSG00000177465	ACOT4	0.82448	0.733768	0.982532	0.598847	0.99782	0.993282	0.620058	0.80343	0.981745	0.113745	0.999567	0.514519	NA	NA	NA	#N/A	NA	0.999961
ENSG00000205669	ACOT6	#N/A	#N/A	#N/A	#N/A	0.99782	#N/A	#N/A	#N/A	#N/A	#N/A	0.999567	#N/A	#N/A	#N/A	#N/A	#N/A	#N/A	#N/A
ENSG00000097021	ACOT7	1.19291e-05	2.87912e-05	0.858646	4.03267e-06	0.99782	0.982974	8.28422e-05	2.60254e-05	0.822455	6.92903e-06	#N/A	0.90125	4.34178e-08	4.0995e-10	0.767863	0.000255571	0.999813	0.999961
ENSG00000101473	ACOT8	0.963053	0.477348	0.868503	0.283213	0.99782	0.998842	0.977305	0.107758	0.74461	0.114963	0.999567	0.921403	0.947897	0.369563	0.781557	0.766574	0.999813	0.999961
ENSG00000123130	ACOT9	0.977398	0.138423	0.788157	0.171504	0.99782	0.963247	0.991914	0.689094	0.925828	0.0116384	#N/A	0.856193	0.896586	0.774029	0.834051	0.299667	0.999813	0.999961
ENSG00000161533	ACOX1	0.330461	0.939194	0.789896	0.299295	0.99782	0.963247	0.301808	0.740994	0.735998	0.56663	0.999567	0.696807	0.520973	0.821564	0.693617	0.734055	0.999813	0.999961
ENSG00000168306	ACOX2	#N/A	#N/A	#N/A	0.504386	0.99782	0.982974	#N/A	#N/A	#N/A	0.0605915	0.999567	0.537961	#N/A	#N/A	#N/A	#N/A	NA	0.999961
ENSG00000087008	ACOX3	0.634984	0.790375	0.849672	0.0961718	0.99782	0.991145	0.48243	0.743033	0.820624	0.00407901	0.97439	0.79913	0.820082	0.660906	NA	0.625241	NA	0.999961
ENSG00000153093	ACOXL	#N/A	#N/A	#N/A	#N/A	0.99782	#N/A	#N/A	#N/A	#N/A	#N/A	0.999567	#N/A	#N/A	#N/A	#N/A	#N/A	#N/A	#N/A
ENSG00000143727	ACP1	0.186903	0.999737	0.774769	0.234583	0.99782	0.987572	0.0451607	0.140242	0.820859	0.369932	#N/A	0.869966	0.280615	0.524003	0.806275	0.782183	0.999813	0.999961
ENSG00000134575	ACP2	0.65892	0.0488023	0.645367	0.570603	0.99782	0.993384	0.678092	0.00176744	0.605779	0.589246	0.950369	0.996672	0.667436	0.0328592	0.611583	0.898197	0.999813	0.999961
ENSG00000102575	ACP5	0.87482	0.891119	0.957586	0.876343	0.99782	0.982974	0.533723	0.729788	0.968634	0.368988	0.999567	0.687515	0.976269	0.703742	NA	0.849905	0.999813	0.999961
ENSG00000162836	ACP6	0.588048	0.820846	0.915759	0.158402	0.99782	0.993282	0.38468	0.981696	0.812484	0.0575809	0.999567	0.822103	0.802126	0.91139	NA	NA	NA	0.999961
ENSG00000155893	ACPL2	0.0164356	0.208731	0.741486	0.844114	0.99782	0.963247	0.0111631	0.156852	0.734405	0.265405	0.999567	0.55871	0.158928	0.578437	NA	0.867983	NA	0.999961
ENSG00000014257	ACPP	0.000301435	6.85156e-05	#N/A	0.912728	0.99782	0.916035	8.11531e-07	1.02158e-07	#N/A	0.531418	0.999567	0.0836456	0.000832704	0.000172906	#N/A	0.926178	NA	0.999961
ENSG00000142513	ACPT	#N/A	#N/A	#N/A	#N/A	#N/A	#N/A	#N/A	#N/A	#N/A	#N/A	#N/A	#N/A	#N/A	#N/A	#N/A	#N/A	#N/A	#N/A
ENSG00000100312	ACR	#N/A	#N/A	#N/A	#N/A	#N/A	#N/A	#N/A	#N/A	#N/A	#N/A	#N/A	#N/A	#N/A	#N/A	#N/A	#N/A	NA	#N/A
ENSG00000111644	ACRBP	7.685e-05	9.439e-06	0.868269	0.000311717	0.99782	0.963247	1.13568e-05	5.05631e-07	0.750278	0.000191186	0.999567	0.368232	7.95035e-06	1.31752e-06	#N/A	0.0361688	NA	0.999961
ENSG00000147174	ACRC	0.757939	0.197081	0.7646	0.835724	0.99782	0.993384	0.367196	0.0225573	0.836777	0.314489	0.999567	0.90125	0.917127	0.474495	NA	NA	NA	0.999961
ENSG00000134940	ACRV1	#N/A	#N/A	#N/A	#N/A	#N/A	#N/A	#N/A	#N/A	#N/A	#N/A	#N/A	#N/A	#N/A	#N/A	#N/A	#N/A	#N/A	#N/A
ENSG00000103740	ACSBG1	0.599811	0.554282	#N/A	0.837385	0.99782	0.963247	0.0114512	#N/A	#N/A	0.530694	0.999567	0.0836456	#N/A	#N/A	#N/A	#N/A	#N/A	#N/A
ENSG00000130377	ACSBG2	#N/A	#N/A	#N/A	#N/A	0.99782	#N/A	#N/A	#N/A	#N/A	#N/A	0.999567	#N/A	#N/A	#N/A	#N/A	#N/A	#N/A	#N/A
ENSG00000167107	ACSF2	0.119916	0.933654	0.689677	0.490261	0.99782	0.963247	0.0609852	0.689094	0.726129	0.682299	0.999567	0.369543	0.479605	0.709995	NA	0.734339	NA	0.999961
ENSG00000176715	ACSF3	0.32234	0.0456706	0.970669	0.305383	0.99782	0.993282	0.12129	0.414403	0.693025	0.428659	0.999567	0.746534	0.386276	0.541959	0.86883	0.807781	0.999813	0.999961
ENSG00000151726	ACSL1	0.00199622	0.000595964	0.976481	1.14277e-05	0.99782	0.963247	0.00371567	0.00207727	0.981522	9.08629e-06	0.999567	0.660891	0.000927712	0.000411785	NA	7.81237e-06	NA	0.999961
ENSG00000123983	ACSL3	0.532104	0.308616	0.620693	0.0493398	0.99782	0.963247	0.588731	0.159429	0.607469	0.000968596	0.999567	0.866324	0.542297	0.619131	0.576862	0.129362	NA	0.999961
ENSG00000068366	ACSL4	0.253074	0.826987	0.822745	0.271917	0.99782	0.996957	0.0963271	0.23983	0.842572	0.039868	0.999567	0.961417	0.368559	0.534157	0.865269	0.344178	0.999813	0.999961
ENSG00000197142	ACSL5	0.721833	0.968779	0.918975	0.00671722	0.99782	0.993282	0.639104	0.314669	0.746173	0.000216161	0.999567	0.813096	0.899342	0.636928	0.809691	0.225413	0.999813	0.999961
ENSG00000164398	ACSL6	0.408382	0.298253	0.986202	0.742163	0.99782	0.993282	0.129843	0.155208	0.87959	0.426333	0.999567	0.898263	0.533302	0.613115	NA	0.930202	NA	0.999961
ENSG00000166743	ACSM1	#N/A	#N/A	#N/A	#N/A	#N/A	#N/A	#N/A	#N/A	#N/A	#N/A	#N/A	#N/A	#N/A	#N/A	#N/A	#N/A	#N/A	#N/A
ENSG00000183747	ACSM2A	#N/A	#N/A	#N/A	0.508774	0.99782	#N/A	#N/A	#N/A	#N/A	#N/A	0.999567	#N/A	#N/A	#N/A	#N/A	#N/A	NA	#N/A
ENSG00000066813	ACSM2B	#N/A	#N/A	#N/A	0.305383	0.999837	0.963247	#N/A	#N/A	#N/A	0.0772811	0.999567	0.0836456	#N/A	#N/A	#N/A	NA	NA	0.999961
ENSG00000005187	ACSM3	0.142568	0.210312	0.909357	0.963043	0.99782	0.963247	0.00794109	0.02776	0.962435	0.416393	0.999567	0.113961	NA	0.490892	NA	0.911585	NA	0.999961
ENSG00000215009	ACSM4	#N/A	#N/A	#N/A	#N/A	#N/A	#N/A	#N/A	#N/A	#N/A	#N/A	#N/A	#N/A	#N/A	#N/A	#N/A	#N/A	#N/A	#N/A
ENSG00000183549	ACSM5	#N/A	#N/A	#N/A	#N/A	0.99782	#N/A	#N/A	#N/A	#N/A	#N/A	0.999567	#N/A	#N/A	#N/A	#N/A	#N/A	#N/A	#N/A
ENSG00000154930	ACSS1	0.0394313	0.185607	0.830342	0.089324	0.99782	0.969743	0.0209761	0.359852	0.771699	0.0147797	0.999567	0.632911	0.157138	0.694238	0.748682	0.4637	0.999813	0.999961
ENSG00000131069	ACSS2	0.0130137	0.00352981	0.858646	0.547885	0.879376	0.982974	0.0115949	0.00488482	0.816959	0.0825633	0.369766	0.741599	0.0451048	0.0172995	NA	0.627511	NA	0.999961
ENSG00000111058	ACSS3	#N/A	#N/A	#N/A	#N/A	#N/A	#N/A	#N/A	#N/A	#N/A	#N/A	#N/A	#N/A	#N/A	#N/A	#N/A	#N/A	#N/A	#N/A
ENSG00000143632	ACTA1	#N/A	#N/A	#N/A	#N/A	#N/A	#N/A	#N/A	#N/A	#N/A	#N/A	#N/A	#N/A	#N/A	#N/A	#N/A	#N/A	#N/A	#N/A
ENSG00000107796	ACTA2	0.648698	0.0204401	0.699872	0.125325	0.308053	0.998842	0.916135	0.00716636	0.597067	0.198127	0.192908	0.927589	0.610274	0.0163383	0.536428	0.530191	0.999813	0.999961
ENSG00000075624	ACTB	0.0838147	0.0450948	0.965508	1.46246e-05	0.99782	0.989099	0.00822215	0.0128408	0.844691	0.000526371	0.999567	0.760116	0.00787351	0.00310959	0.781933	2.10606e-05	0.999813	0.999961
ENSG00000169067	ACTBL2	#N/A	#N/A	#N/A	0.60211	0.99782	0.993282	#N/A	#N/A	#N/A	#N/A	0.999567	0.562434	#N/A	#N/A	#N/A	#N/A	#N/A	#N/A
ENSG00000159251	ACTC1	#N/A	#N/A	#N/A	#N/A	#N/A	#N/A	#N/A	#N/A	#N/A	#N/A	#N/A	#N/A	#N/A	#N/A	#N/A	#N/A	#N/A	#N/A
ENSG00000184009	ACTG1	0.000199407	0.00019337	0.879337	1.50187e-06	0.99782	0.989099	2.72299e-05	0.000267068	0.791017	2.549e-05	0.999567	0.789027	9.72589e-15	5.43417e-10	0.689225	2.69925e-12	0.999813	0.999961
ENSG00000163017	ACTG2	#N/A	#N/A	#N/A	0.35261	0.99782	0.963247	#N/A	#N/A	#N/A	0.0531835	0.999567	0.0874065	#N/A	#N/A	#N/A	#N/A	#N/A	#N/A
ENSG00000182584	ACTL10	0.121642	0.334631	0.786769	0.337476	0.99782	0.989099	0.43075	0.278322	0.958983	0.0240661	0.999567	0.866324	0.555707	0.492933	NA	NA	NA	0.999961
ENSG00000136518	ACTL6A	0.000661601	0.000788681	0.958877	1.0396e-05	0.99782	0.969743	0.00170597	2.41894e-05	0.970824	1.93839e-05	0.999567	0.831241	0.000166171	4.52024e-06	0.988781	0.00211227	0.999813	0.999961
ENSG00000077080	ACTL6B	#N/A	#N/A	#N/A	#N/A	#N/A	#N/A	#N/A	#N/A	#N/A	#N/A	#N/A	#N/A	#N/A	#N/A	#N/A	#N/A	#N/A	#N/A
ENSG00000187003	ACTL7A	#N/A	#N/A	#N/A	#N/A	0.99782	#N/A	#N/A	#N/A	#N/A	#N/A	0.999567	#N/A	#N/A	#N/A	#N/A	#N/A	#N/A	#N/A
ENSG00000148156	ACTL7B	#N/A	#N/A	#N/A	#N/A	0.99782	#N/A	#N/A	#N/A	#N/A	#N/A	0.999567	#N/A	#N/A	#N/A	#N/A	#N/A	#N/A	#N/A
ENSG00000117148	ACTL8	#N/A	#N/A	#N/A	#N/A	#N/A	#N/A	#N/A	#N/A	#N/A	#N/A	#N/A	#N/A	#N/A	#N/A	#N/A	#N/A	#N/A	#N/A
ENSG00000181786	ACTL9	#N/A	#N/A	#N/A	#N/A	#N/A	#N/A	#N/A	#N/A	#N/A	#N/A	#N/A	#N/A	#N/A	#N/A	#N/A	#N/A	#N/A	#N/A
ENSG00000072110	ACTN1	4.0956e-05	0.000135447	0.582938	0.000128466	0.0994865	0.99934	0.000134234	0.000128936	0.59867	0.000105164	0.0694648	0.994072	4.72999e-08	4.3981e-09	0.562767	0.000458083	0.754388	0.999961
ENSG00000077522	ACTN2	#N/A	#N/A	#N/A	#N/A	#N/A	#N/A	#N/A	#N/A	#N/A	#N/A	#N/A	#N/A	#N/A	#N/A	#N/A	#N/A	#N/A	#N/A
ENSG00000130402	ACTN4	0.0457823	0.0253382	0.956923	0.00452222	0.99782	0.993282	0.0499794	0.00928822	0.938617	0.0454787	#N/A	0.813096	0.0245542	0.00280031	0.977432	0.193716	0.999813	0.999961
ENSG00000131966	ACTR10	0.660431	0.320445	0.675585	0.735708	0.99782	0.988932	0.874419	0.492191	0.937715	0.912876	0.999567	0.967762	0.664628	0.833072	0.767868	0.984133	NA	0.999961
ENSG00000138107	ACTR1A	0.095608	0.0112703	0.892767	0.962039	0.99782	0.987572	0.0295398	0.000711374	0.745721	0.269965	#N/A	0.893451	0.188882	0.00783312	0.730191	0.758458	0.999813	0.999961
ENSG00000115073	ACTR1B	0.822827	0.262005	0.868744	0.22074	0.99782	0.980368	0.98356	0.926813	0.981801	0.293725	0.999567	0.738203	0.970609	0.92332	0.92441	0.794959	0.999813	0.999961
ENSG00000138071	ACTR2	0.856181	0.153588	0.717405	0.000181614	0.99782	0.993384	0.89212	0.342651	0.792228	0.000897702	0.999567	0.968165	0.969933	0.470471	0.78091	0.0349316	0.999813	0.999961
ENSG00000115091	ACTR3	0.00246134	0.920461	0.400056	6.27721e-05	0.99782	0.963247	0.00229406	0.524506	0.567611	0.000254726	0.999567	0.471128	0.000738359	0.611475	0.271205	0.00272297	0.999813	0.999961
ENSG00000133627	ACTR3B	0.55354	0.317684	0.947002	0.986814	0.99782	0.993384	0.117523	0.0854114	0.954604	0.788528	0.999567	0.803968	0.65598	0.449739	NA	NA	NA	0.999961
ENSG00000106526	ACTR3C	0.998507	0.00491618	0.399266	0.32122	0.99782	0.980368	0.986807	0.00539208	0.478857	0.0848786	0.999567	0.870796	0.899342	0.143609	NA	0.744497	NA	0.999961
ENSG00000101442	ACTR5	0.705547	0.705705	0.997617	0.832212	0.99782	0.998842	0.4595	0.920212	0.842572	0.951751	0.999567	0.867568	0.927231	0.945285	NA	0.929818	NA	0.999961
ENSG00000075089	ACTR6	0.989399	0.648643	0.918975	0.256422	0.99782	0.991145	0.942685	0.797762	0.914715	0.0611851	0.999567	0.859293	0.982606	0.853832	NA	0.561428	NA	0.999961
ENSG00000113812	ACTR8	0.613269	0.537008	0.705826	0.997143	0.99782	0.996957	0.654809	0.0842488	0.638996	0.633536	0.999567	0.911472	0.867178	0.414477	0.648858	0.945144	0.999813	0.999961
ENSG00000123165	ACTRT1	#N/A	#N/A	#N/A	#N/A	#N/A	#N/A	#N/A	#N/A	#N/A	#N/A	#N/A	#N/A	#N/A	#N/A	#N/A	#N/A	#N/A	#N/A
ENSG00000169717	ACTRT2	#N/A	#N/A	#N/A	#N/A	#N/A	#N/A	#N/A	#N/A	#N/A	#N/A	#N/A	#N/A	#N/A	#N/A	#N/A	#N/A	#N/A	#N/A
ENSG00000184378	ACTRT3	#N/A	#N/A	#N/A	0.647713	0.99782	0.987572	#N/A	#N/A	#N/A	0.30042	0.999567	0.272294	#N/A	#N/A	#N/A	#N/A	#N/A	#N/A
ENSG00000115170	ACVR1	0.490417	0.285197	0.563033	0.562288	0.99782	0.963247	0.524749	0.420414	0.70892	0.351004	0.999567	0.604979	0.560983	0.757796	0.596615	0.930648	NA	0.999961
ENSG00000135503	ACVR1B	0.973815	0.000874189	0.400754	0.00136039	0.99782	0.969743	0.400921	0.000416257	0.609758	8.16088e-05	0.999567	0.998887	0.903357	0.0104719	NA	0.052495	NA	0.999961
ENSG00000123612	ACVR1C	0.206438	0.241352	#N/A	0.570031	#N/A	#N/A	0.00287432	0.000827828	#N/A	0.0624897	#N/A	#N/A	NA	NA	#N/A	#N/A	#N/A	#N/A
ENSG00000121989	ACVR2A	0.0641225	0.209546	0.947555	0.445249	0.99782	0.997362	0.0418452	0.0330672	0.963521	0.00907246	0.999567	0.924153	0.237409	0.552875	NA	NA	NA	0.999961
ENSG00000114739	ACVR2B	0.563757	0.356401	0.944758	0.806792	0.99782	0.998842	0.141776	0.0395564	0.961595	0.493586	0.999567	0.764249	0.729815	0.460592	NA	NA	NA	0.999961
ENSG00000139567	ACVRL1	0.387922	0.225722	#N/A	0.75843	0.99782	#N/A	0.00304777	#N/A	#N/A	#N/A	0.999567	#N/A	#N/A	#N/A	#N/A	#N/A	#N/A	#N/A
ENSG00000243989	ACY1	0.970327	0.874577	0.940959	0.501193	0.99782	0.993282	0.68843	0.425037	0.91358	0.239801	0.999567	0.787603	0.853238	0.949679	NA	NA	NA	0.999961
ENSG00000132744	ACY3	0.468156	0.542762	0.5268	0.996031	0.99782	0.977769	0.858199	0.0112925	0.745367	0.765275	0.999567	0.954086	NA	#N/A	NA	#N/A	#N/A	0.999961
ENSG00000119640	ACYP1	0.764011	0.788363	0.970645	0.0157562	0.99782	0.997862	0.852463	0.29138	0.825463	0.0288408	0.999567	0.913102	0.742553	0.554763	0.987403	0.0631425	0.999813	0.999961
ENSG00000170634	ACYP2	0.0162392	0.132516	0.766984	0.835995	0.99782	0.966139	0.0109601	0.0775373	0.768222	0.340549	0.999567	0.630397	0.121065	0.455469	NA	0.920663	NA	0.999961
ENSG00000267120	AD000671.6	0.315673	0.737354	0.772144	0.61224	0.99782	0.963247	0.0165017	0.246549	0.733172	0.611613	0.999567	0.237817	NA	NA	NA	NA	NA	0.999961
ENSG00000196839	ADA	0.0210868	0.00849428	0.92968	0.0148689	0.99782	0.998842	0.00709271	0.0022838	0.840981	0.013867	#N/A	0.951144	0.030372	0.00217542	0.792978	0.383734	0.999813	0.999961
ENSG00000164113	ADAD1	#N/A	#N/A	#N/A	#N/A	#N/A	#N/A	#N/A	#N/A	#N/A	#N/A	#N/A	#N/A	#N/A	#N/A	#N/A	#N/A	#N/A	#N/A
ENSG00000140955	ADAD2	#N/A	#N/A	#N/A	#N/A	0.411458	#N/A	#N/A	#N/A	#N/A	#N/A	0.999567	#N/A	#N/A	#N/A	#N/A	#N/A	NA	#N/A
ENSG00000168803	ADAL	0.169953	0.336118	0.374615	0.458274	0.99782	0.963247	0.305931	0.0463444	0.584617	0.0582077	0.999567	0.81367	0.256258	0.743287	NA	NA	NA	0.999961
ENSG00000137845	ADAM10	0.471836	0.00141413	0.374615	0.773254	0.99782	0.963247	0.618571	0.00136704	0.556703	0.579182	#N/A	0.593123	0.749391	9.65087e-05	0.175491	0.867983	0.999813	0.999961
ENSG00000073670	ADAM11	#N/A	#N/A	#N/A	#N/A	0.99782	#N/A	#N/A	#N/A	#N/A	#N/A	0.999567	#N/A	#N/A	#N/A	#N/A	#N/A	#N/A	#N/A
ENSG00000148848	ADAM12	0.0172912	0.527729	0.214726	9.98885e-05	0.0126583	0.982974	0.00789245	0.13009	0.0574349	3.69052e-05	0.00278504	0.679353	0.00916789	0.820463	0.0488471	0.00414595	0.0828778	0.999961
ENSG00000143537	ADAM15	0.72102	0.00886511	0.691101	0.618386	0.99782	0.988491	0.312577	0.0628017	0.987296	0.890067	0.999567	0.655887	0.825609	0.168388	0.778059	0.988554	0.999813	0.999961
ENSG00000151694	ADAM17	0.502207	0.00987284	0.612831	0.0432298	0.99782	0.977769	0.603789	0.0175423	0.667978	0.00159046	#N/A	0.866145	0.800759	0.121566	0.622083	0.203796	0.999813	0.999961
ENSG00000168619	ADAM18	#N/A	#N/A	#N/A	#N/A	#N/A	#N/A	#N/A	#N/A	#N/A	#N/A	#N/A	#N/A	#N/A	#N/A	#N/A	#N/A	#N/A	#N/A
ENSG00000135074	ADAM19	0.000276753	0.000375379	0.883713	7.18082e-06	0.99782	0.993384	0.000231968	0.000359678	0.822455	4.44749e-05	0.999567	0.919184	1.27771e-06	2.24749e-07	0.736471	0.000112222	0.999813	0.999961
ENSG00000104755	ADAM2	#N/A	#N/A	#N/A	#N/A	#N/A	#N/A	#N/A	#N/A	#N/A	#N/A	#N/A	#N/A	#N/A	#N/A	#N/A	#N/A	#N/A	#N/A
ENSG00000134007	ADAM20	0.452207	0.225722	#N/A	0.689815	0.99782	#N/A	#N/A	#N/A	#N/A	#N/A	0.999567	#N/A	#N/A	#N/A	#N/A	#N/A	#N/A	#N/A
ENSG00000139985	ADAM21	#N/A	#N/A	#N/A	0.548892	0.99782	#N/A	#N/A	#N/A	#N/A	#N/A	0.999567	#N/A	#N/A	#N/A	#N/A	#N/A	#N/A	#N/A
ENSG00000008277	ADAM22	0.329903	0.00952387	0.539251	0.762271	0.99782	0.980368	0.114972	2.15427e-05	0.609758	0.306304	0.999567	0.991631	0.748189	0.179166	NA	#N/A	#N/A	0.999961
ENSG00000114948	ADAM23	0.26107	0.14569	#N/A	0.933046	#N/A	#N/A	0.00198352	0.000127608	#N/A	0.687997	#N/A	#N/A	#N/A	#N/A	#N/A	#N/A	#N/A	#N/A
ENSG00000042980	ADAM28	0.0027198	0.00119242	#N/A	6.34659e-05	0.99782	0.963247	9.15985e-05	1.61882e-05	#N/A	2.44171e-06	0.999567	0.0836456	0.034764	0.0119844	#N/A	0.00265313	#N/A	#N/A
ENSG00000168594	ADAM29	#N/A	#N/A	#N/A	#N/A	#N/A	#N/A	#N/A	#N/A	#N/A	#N/A	#N/A	#N/A	#N/A	#N/A	#N/A	#N/A	#N/A	#N/A
ENSG00000134249	ADAM30	#N/A	#N/A	#N/A	#N/A	#N/A	#N/A	#N/A	#N/A	#N/A	#N/A	#N/A	#N/A	#N/A	#N/A	#N/A	#N/A	#N/A	#N/A
ENSG00000197140	ADAM32	#N/A	#N/A	#N/A	#N/A	#N/A	#N/A	#N/A	#N/A	#N/A	#N/A	#N/A	#N/A	#N/A	#N/A	#N/A	#N/A	#N/A	#N/A
ENSG00000149451	ADAM33	#N/A	#N/A	#N/A	0.548892	0.99782	0.980368	#N/A	#N/A	#N/A	0.283143	0.999567	0.0980592	#N/A	#N/A	#N/A	#N/A	#N/A	#N/A
ENSG00000069206	ADAM7	#N/A	#N/A	#N/A	#N/A	#N/A	#N/A	#N/A	#N/A	#N/A	#N/A	#N/A	#N/A	#N/A	#N/A	#N/A	#N/A	#N/A	#N/A
ENSG00000151651	ADAM8	0.268876	0.28429	0.918975	8.64168e-05	0.813575	0.993282	0.0909469	0.58156	0.70892	6.52262e-05	0.933277	0.963579	0.327614	0.894465	0.779403	0.000182736	0.999813	0.999961
ENSG00000168615	ADAM9	0.0857922	0.00113297	0.704496	7.81003e-05	0.99782	0.980368	0.0632285	0.00142856	0.824213	4.75197e-05	0.999567	0.694063	0.137907	0.00638101	NA	0.000343308	NA	0.999961
ENSG00000134028	ADAMDEC1	0.831406	#N/A	#N/A	#N/A	#N/A	#N/A	#N/A	#N/A	#N/A	#N/A	#N/A	#N/A	#N/A	#N/A	#N/A	#N/A	#N/A	#N/A
ENSG00000154734	ADAMTS1	0.0495926	0.400455	#N/A	#N/A	0.99782	#N/A	0.00366527	0.185424	#N/A	#N/A	0.999567	#N/A	NA	0.705656	NA	#N/A	#N/A	#N/A
ENSG00000142303	ADAMTS10	0.0484183	0.00220904	0.865795	0.00401467	0.99782	0.993384	0.00383066	0.000587516	0.966281	0.000445045	0.999567	0.793622	0.0594736	0.000711732	NA	0.0269579	NA	0.999961
ENSG00000151388	ADAMTS12	#N/A	#N/A	#N/A	#N/A	0.99782	#N/A	#N/A	#N/A	#N/A	#N/A	0.999567	#N/A	#N/A	#N/A	#N/A	#N/A	#N/A	#N/A
ENSG00000160323	ADAMTS13	0.304309	0.484332	#N/A	#N/A	0.99782	#N/A	0.00523516	0.0664211	#N/A	#N/A	0.999567	#N/A	#N/A	NA	#N/A	#N/A	#N/A	#N/A
ENSG00000138316	ADAMTS14	#N/A	#N/A	#N/A	#N/A	#N/A	#N/A	#N/A	#N/A	#N/A	#N/A	#N/A	#N/A	#N/A	#N/A	#N/A	#N/A	#N/A	#N/A
ENSG00000166106	ADAMTS15	#N/A	#N/A	#N/A	#N/A	0.99782	#N/A	#N/A	#N/A	#N/A	#N/A	0.999567	#N/A	#N/A	#N/A	#N/A	#N/A	#N/A	#N/A
ENSG00000145536	ADAMTS16	#N/A	#N/A	#N/A	#N/A	#N/A	#N/A	#N/A	#N/A	#N/A	#N/A	#N/A	#N/A	#N/A	#N/A	#N/A	#N/A	#N/A	#N/A
ENSG00000140470	ADAMTS17	0.164349	0.00080895	0.288924	0.275266	0.99782	0.963247	0.7262	0.000112673	0.660256	0.00315828	0.999567	0.704296	NA	0.0404875	NA	NA	#N/A	NA
ENSG00000140873	ADAMTS18	#N/A	#N/A	#N/A	0.54289	#N/A	#N/A	#N/A	#N/A	#N/A	0.167675	#N/A	#N/A	#N/A	#N/A	#N/A	#N/A	#N/A	#N/A
ENSG00000145808	ADAMTS19	#N/A	#N/A	#N/A	#N/A	#N/A	#N/A	#N/A	#N/A	#N/A	#N/A	#N/A	#N/A	#N/A	#N/A	#N/A	#N/A	#N/A	#N/A
ENSG00000087116	ADAMTS2	0.420439	0.387708	#N/A	#N/A	0.99782	#N/A	0.055272	0.0307493	#N/A	#N/A	0.999567	#N/A	#N/A	NA	#N/A	#N/A	#N/A	#N/A
ENSG00000173157	ADAMTS20	#N/A	#N/A	#N/A	#N/A	#N/A	#N/A	#N/A	#N/A	#N/A	#N/A	#N/A	#N/A	#N/A	#N/A	#N/A	#N/A	#N/A	#N/A
ENSG00000156140	ADAMTS3	#N/A	#N/A	0.892767	#N/A	0.99782	0.993282	#N/A	#N/A	0.972914	#N/A	0.999567	0.521841	#N/A	NA	NA	#N/A	#N/A	#N/A
ENSG00000158859	ADAMTS4	0.823356	0.61239	#N/A	0.508774	0.99782	0.982974	0.0764367	#N/A	#N/A	#N/A	0.999567	0.22622	#N/A	#N/A	#N/A	#N/A	#N/A	#N/A
ENSG00000154736	ADAMTS5	#N/A	#N/A	#N/A	#N/A	#N/A	#N/A	#N/A	#N/A	#N/A	#N/A	#N/A	#N/A	#N/A	#N/A	#N/A	#N/A	#N/A	#N/A
ENSG00000049192	ADAMTS6	0.243248	0.283424	0.952777	0.972524	0.99782	0.993384	0.056384	0.0390427	0.941392	0.499719	0.805048	0.852543	0.576812	0.56711	NA	NA	NA	0.999961
ENSG00000136378	ADAMTS7	#N/A	#N/A	#N/A	#N/A	0.99782	#N/A	#N/A	#N/A	#N/A	#N/A	0.999567	#N/A	#N/A	#N/A	#N/A	#N/A	#N/A	#N/A
ENSG00000134917	ADAMTS8	#N/A	#N/A	#N/A	#N/A	0.99782	#N/A	#N/A	#N/A	#N/A	#N/A	0.999567	#N/A	#N/A	#N/A	#N/A	#N/A	#N/A	#N/A
ENSG00000163638	ADAMTS9	#N/A	#N/A	#N/A	#N/A	0.99782	#N/A	#N/A	#N/A	#N/A	#N/A	0.999567	#N/A	#N/A	#N/A	#N/A	#N/A	#N/A	#N/A
ENSG00000178031	ADAMTSL1	#N/A	#N/A	#N/A	0.43987	0.99782	0.963247	#N/A	#N/A	#N/A	0.0731493	0.999567	0.0836456	#N/A	#N/A	#N/A	#N/A	NA	#N/A
ENSG00000197859	ADAMTSL2	#N/A	#N/A	#N/A	#N/A	#N/A	#N/A	#N/A	#N/A	#N/A	#N/A	#N/A	#N/A	#N/A	#N/A	#N/A	#N/A	#N/A	#N/A
ENSG00000156218	ADAMTSL3	#N/A	#N/A	#N/A	0.43987	0.99782	0.963247	#N/A	#N/A	#N/A	0.0985282	0.999567	0.0836456	#N/A	#N/A	#N/A	#N/A	#N/A	#N/A
ENSG00000143382	ADAMTSL4	0.000416343	2.98554e-06	#N/A	0.0303884	#N/A	#N/A	0.00020929	1.6759e-07	#N/A	0.000102828	#N/A	#N/A	0.00693612	0.000545727	#N/A	NA	#N/A	#N/A
ENSG00000203804	ADAMTSL4-AS1	0.000858797	0.000901728	0.645367	0.0165702	0.99782	0.963247	0.000470418	0.000737176	0.607469	0.000316093	0.999567	0.360104	0.0033717	0.010191	NA	0.130304	NA	0.999961
ENSG00000185761	ADAMTSL5	0.769251	0.183813	0.630019	0.996408	0.99782	0.982974	0.452466	0.0320461	0.93474	0.562677	0.999567	0.960877	0.81531	0.452333	NA	NA	NA	0.999961
ENSG00000105963	ADAP1	0.00309086	0.0832963	0.588747	0.0728325	0.364615	0.979326	0.00187131	0.0646584	0.609758	0.00439738	0.254521	0.652969	0.00022422	0.306647	0.426571	0.252288	0.999813	0.999961
ENSG00000184060	ADAP2	8.51134e-05	3.56322e-05	0.961323	0.0216063	0.99782	0.963247	2.11207e-05	4.00707e-06	0.977519	0.000429065	0.999567	0.178	0.000747991	0.000771694	#N/A	0.128402	NA	#N/A
ENSG00000160710	ADAR	0.207927	0.0448176	0.374615	0.125341	0.626594	0.980368	0.440907	0.00102753	0.249103	0.38701	0.478481	0.793622	0.423127	0.000739609	0.000563954	0.727591	0.100955	0.999961
ENSG00000197381	ADARB1	0.261312	0.630851	0.622251	0.822587	0.99782	0.998651	0.197846	0.74025	0.699331	0.977711	0.999567	0.878939	0.419793	0.482269	0.503998	0.931549	NA	0.999961
ENSG00000185736	ADARB2	#N/A	#N/A	#N/A	0.653855	0.99782	#N/A	#N/A	#N/A	#N/A	0.580955	0.999567	#N/A	#N/A	#N/A	#N/A	#N/A	NA	#N/A
ENSG00000065457	ADAT1	0.212197	0.381199	0.892586	0.507252	0.99782	0.993384	0.180688	0.902479	0.757114	#N/A	0.999567	0.923327	0.338381	0.983948	0.730817	0.9372	0.999813	0.999961
ENSG00000189007	ADAT2	0.11921	0.126964	0.95171	0.234957	0.99782	0.963247	0.0927118	0.0805435	0.86617	0.268381	0.999567	0.624501	0.353182	0.406587	NA	0.698832	NA	0.999961
ENSG00000213638	ADAT3	0.997222	0.7428	0.958731	0.614752	0.99782	0.993384	0.783278	0.254837	0.794447	0.0703205	0.89746	0.984179	0.934708	0.643371	NA	0.628922	NA	0.999961
ENSG00000142920	ADC	0.018293	0.00575743	0.976481	0.527921	0.99782	0.984375	0.00307503	0.00028383	0.910504	0.249285	0.999567	0.474739	0.118298	0.0605856	#N/A	NA	NA	#N/A
ENSG00000063761	ADCK1	0.103576	0.772546	0.585034	0.99476	0.99782	0.99934	0.0328682	0.792433	0.601365	0.997839	0.999567	0.831241	0.291193	0.94215	NA	NA	NA	0.999961
ENSG00000133597	ADCK2	0.673996	0.866798	0.887731	0.418528	0.99782	0.979326	0.422125	0.692635	0.749276	0.108762	0.999567	0.646032	0.777848	0.708767	NA	0.873984	NA	0.999961
ENSG00000163050	ADCK3	0.0093836	0.00129188	0.982409	0.0464998	0.99782	0.988491	0.0191898	0.0207909	0.956819	0.00419725	0.999567	0.922315	0.112444	0.107091	0.970672	0.163659	NA	0.999961
ENSG00000123815	ADCK4	0.860601	0.631567	0.968226	0.272334	0.99782	0.99934	0.558009	0.985741	0.88574	0.0467299	0.999567	0.871272	0.931625	0.977246	0.989685	0.728846	NA	0.999961
ENSG00000173137	ADCK5	0.700749	0.765531	0.999796	0.498939	0.935907	0.993384	0.443453	0.330236	0.963633	0.248039	0.999567	0.854043	0.893843	0.963781	NA	NA	NA	0.999961
ENSG00000164742	ADCY1	#N/A	#N/A	#N/A	#N/A	#N/A	#N/A	#N/A	#N/A	#N/A	#N/A	#N/A	#N/A	#N/A	#N/A	#N/A	#N/A	#N/A	#N/A
ENSG00000143199	ADCY10	#N/A	#N/A	#N/A	#N/A	#N/A	#N/A	#N/A	#N/A	#N/A	#N/A	#N/A	#N/A	#N/A	#N/A	#N/A	#N/A	#N/A	#N/A
ENSG00000078295	ADCY2	#N/A	#N/A	#N/A	#N/A	0.99782	#N/A	#N/A	#N/A	#N/A	#N/A	0.999567	#N/A	#N/A	#N/A	#N/A	#N/A	#N/A	#N/A
ENSG00000138031	ADCY3	0.404697	0.003983	0.435526	0.00511906	0.99782	0.963247	0.302026	0.000148634	0.528181	0.0106941	0.999567	0.34943	0.478157	0.000503847	0.241008	0.184518	0.999813	0.999961
ENSG00000129467	ADCY4	0.254074	0.0700811	0.882144	0.436378	0.99782	0.963247	0.0673966	0.00677129	0.907144	0.0223754	0.999567	0.583243	0.457274	0.206266	NA	0.624419	NA	0.999961
ENSG00000173175	ADCY5	#N/A	#N/A	#N/A	#N/A	0.99782	0.987572	0.860697	#N/A	0.78541	#N/A	0.999567	0.833227	#N/A	#N/A	#N/A	#N/A	#N/A	#N/A
ENSG00000174233	ADCY6	0.90031	#N/A	#N/A	#N/A	#N/A	#N/A	0.42389	#N/A	#N/A	#N/A	#N/A	#N/A	#N/A	#N/A	#N/A	#N/A	#N/A	#N/A
ENSG00000121281	ADCY7	0.0861323	0.0625559	0.918975	0.0734983	0.99782	0.969743	0.0219707	0.0422124	0.699331	0.0480431	#N/A	0.507394	0.0731426	0.114032	0.849306	0.557517	0.999813	0.999961
ENSG00000155897	ADCY8	#N/A	#N/A	#N/A	#N/A	#N/A	#N/A	#N/A	#N/A	#N/A	#N/A	#N/A	#N/A	#N/A	#N/A	#N/A	#N/A	#N/A	#N/A
ENSG00000162104	ADCY9	0.00649023	0.00405336	0.957634	0.602146	0.99782	0.982956	0.00288506	0.00462813	0.920785	0.0762507	0.999567	0.755935	0.0835591	0.106985	NA	0.616712	NA	0.999961
ENSG00000141433	ADCYAP1	#N/A	#N/A	#N/A	#N/A	#N/A	#N/A	#N/A	#N/A	#N/A	#N/A	#N/A	#N/A	#N/A	#N/A	#N/A	#N/A	#N/A	#N/A
ENSG00000078549	ADCYAP1R1	#N/A	#N/A	#N/A	#N/A	#N/A	#N/A	#N/A	#N/A	#N/A	#N/A	#N/A	#N/A	#N/A	#N/A	#N/A	#N/A	#N/A	#N/A
ENSG00000087274	ADD1	0.652424	0.0210985	0.643339	0.170926	0.99782	0.982974	0.981427	0.478022	0.831673	#N/A	#N/A	0.884338	0.990193	0.416164	0.775355	0.830692	0.999813	0.999961
ENSG00000075340	ADD2	0.375251	0.0538722	0.829686	0.665491	0.99782	0.963247	0.187129	0.0295532	0.940026	0.0929868	0.999567	0.922715	0.601347	0.281633	NA	NA	#N/A	0.999961
ENSG00000148700	ADD3	0.000231614	0.000327346	0.758508	0.664343	0.99782	0.993384	0.0010365	0.000202262	0.794447	#N/A	0.999567	0.927589	2.20817e-06	3.03785e-07	0.796935	0.858379	0.999813	0.999961
ENSG00000118492	ADGB	#N/A	#N/A	#N/A	0.508774	0.99782	0.963247	#N/A	#N/A	#N/A	0.180708	0.999567	0.0874065	#N/A	#N/A	#N/A	#N/A	#N/A	#N/A
ENSG00000187758	ADH1A	#N/A	#N/A	#N/A	#N/A	#N/A	#N/A	#N/A	#N/A	#N/A	#N/A	#N/A	#N/A	#N/A	#N/A	#N/A	#N/A	#N/A	#N/A
ENSG00000196616	ADH1B	#N/A	#N/A	#N/A	#N/A	0.99782	#N/A	#N/A	#N/A	#N/A	#N/A	0.999567	#N/A	#N/A	#N/A	#N/A	#N/A	#N/A	#N/A
ENSG00000198099	ADH4	#N/A	#N/A	#N/A	#N/A	0.99782	#N/A	#N/A	#N/A	#N/A	#N/A	0.999567	#N/A	#N/A	#N/A	#N/A	#N/A	#N/A	#N/A
ENSG00000197894	ADH5	0.0709081	0.0203907	0.911859	0.000337336	0.99782	0.993384	0.0173881	0.000374028	0.764531	0.000952182	0.999567	0.948511	0.110698	0.00283635	0.730959	0.0710713	0.999813	0.999961
ENSG00000172955	ADH6	#N/A	#N/A	#N/A	0.472992	0.99782	0.963247	#N/A	#N/A	#N/A	0.127571	0.999567	0.0836456	#N/A	#N/A	#N/A	#N/A	#N/A	#N/A
ENSG00000196344	ADH7	#N/A	#N/A	#N/A	#N/A	#N/A	#N/A	#N/A	#N/A	#N/A	#N/A	#N/A	#N/A	#N/A	#N/A	#N/A	#N/A	#N/A	#N/A
ENSG00000147576	ADHFE1	0.771369	0.00575007	0.473912	0.714414	0.99782	0.966139	0.235343	0.00249789	0.822455	0.139378	0.999567	0.870843	NA	0.0668368	NA	NA	NA	NA
ENSG00000182551	ADI1	0.284681	0.423727	0.947555	0.0277934	0.99782	0.982974	0.0836184	0.0250038	0.975696	0.00584572	0.97439	0.871272	0.428545	0.246586	0.973937	0.422254	0.999813	0.999961
ENSG00000182035	ADIG	#N/A	#N/A	#N/A	#N/A	#N/A	#N/A	#N/A	#N/A	#N/A	#N/A	#N/A	#N/A	#N/A	#N/A	#N/A	#N/A	#N/A	#N/A
ENSG00000181092	ADIPOQ	#N/A	#N/A	#N/A	#N/A	0.99782	#N/A	#N/A	#N/A	#N/A	#N/A	0.999567	#N/A	#N/A	#N/A	#N/A	#N/A	#N/A	#N/A
ENSG00000159346	ADIPOR1	0.0474079	0.4203	0.706094	0.00017998	0.99782	0.993384	0.245994	0.546727	0.636712	3.94899e-05	#N/A	0.970299	0.272736	0.799726	0.517971	4.78519e-06	0.999813	0.999961
ENSG00000006831	ADIPOR2	0.740984	0.714677	0.969577	0.0291075	0.99782	0.976752	0.855813	0.265495	0.894473	0.0579409	0.999567	0.689816	0.758042	0.449657	0.932875	0.423139	0.999813	0.999961
ENSG00000148671	ADIRF	#N/A	#N/A	#N/A	#N/A	#N/A	#N/A	#N/A	#N/A	#N/A	#N/A	#N/A	#N/A	#N/A	#N/A	#N/A	#N/A	#N/A	#N/A
ENSG00000156110	ADK	0.230901	0.781578	0.704825	0.0171769	0.99782	0.980368	0.137796	0.373979	0.757895	0.0287692	#N/A	0.829018	0.342233	0.78708	0.710247	0.405108	0.999813	0.999961
ENSG00000148926	ADM	0.000113266	3.48295e-05	#N/A	0.000126145	0.99782	#N/A	1.73301e-05	2.75402e-06	#N/A	2.93571e-05	0.999567	#N/A	0.00199588	0.000459069	#N/A	0.00180978	NA	#N/A
ENSG00000128165	ADM2	0.869626	#N/A	0.981836	0.653855	0.99782	0.982974	0.445959	#N/A	0.998463	0.318097	0.999567	0.399734	#N/A	NA	NA	#N/A	#N/A	0.999961
ENSG00000224420	ADM5	0.873336	0.851466	0.999796	0.61224	0.99782	0.982974	0.282423	0.394733	0.976334	0.225802	0.999567	0.463321	NA	NA	NA	NA	NA	0.999961
ENSG00000101126	ADNP	0.739161	0.0812102	0.539251	0.691166	0.99782	0.980368	0.448608	0.223232	0.607469	#N/A	0.999567	0.85593	0.653983	0.407523	0.484713	0.951462	0.999813	0.999961
ENSG00000101544	ADNP2	0.132296	0.0628501	0.938254	0.0576644	0.99782	0.963247	0.412382	0.0768863	0.866777	0.00254877	0.999567	0.889868	NA	0.00441057	0.962476	0.224467	0.999813	NA
ENSG00000181915	ADO	0.454144	0.276708	0.966339	0.627045	0.99782	0.996957	0.471543	0.456544	0.956819	0.0785844	0.999567	0.9267	0.767452	0.840627	NA	0.576475	NA	0.999961
ENSG00000163485	ADORA1	0.356052	0.950112	0.634773	#N/A	0.99782	0.980368	0.856084	#N/A	0.739318	#N/A	0.999567	0.959934	NA	#N/A	NA	#N/A	#N/A	0.999961
ENSG00000128271	ADORA2A	0.858634	0.0151803	0.603652	0.647385	0.99782	0.998842	0.834574	0.0720279	0.768222	0.185501	#N/A	0.951035	0.988472	0.294968	0.633992	0.663711	0.999813	0.999961
ENSG00000170425	ADORA2B	0.420439	0.872798	0.778853	0.613639	0.99782	0.989099	0.00924007	0.26958	0.876969	0.0866479	0.999567	0.260465	#N/A	NA	NA	NA	#N/A	#N/A
ENSG00000121933	ADORA3	0.271628	0.324773	#N/A	0.794308	0.99782	0.963247	0.0028262	0.00157934	#N/A	0.485948	0.999567	0.0836456	#N/A	#N/A	#N/A	#N/A	#N/A	#N/A
ENSG00000159322	ADPGK	0.0217012	0.000619186	0.672964	0.00195024	0.99782	0.963247	0.031065	0.0155162	0.79769	0.000494308	0.999567	0.730802	0.0297363	0.00595223	0.792978	0.00183074	0.999813	0.999961
ENSG00000144843	ADPRH	0.318958	0.289579	0.999796	0.937587	0.99782	0.963247	0.174648	0.153403	0.958983	0.396852	0.999567	0.584172	0.671112	0.695601	NA	0.929818	NA	0.999961
ENSG00000153531	ADPRHL1	#N/A	0.881309	0.922635	#N/A	0.99782	#N/A	#N/A	0.362719	0.920785	#N/A	0.999567	#N/A	#N/A	NA	NA	#N/A	#N/A	#N/A
ENSG00000116863	ADPRHL2	0.61409	0.0245529	0.733494	0.150599	0.99782	0.989099	0.698392	0.0023202	0.607469	0.0189633	0.999567	0.782662	0.65699	0.048093	0.580716	0.527896	0.999813	0.999961
ENSG00000170222	ADPRM	0.692544	0.000467198	0.429628	0.245343	0.99782	0.963247	0.44919	0.000509781	0.612073	0.0054912	0.999567	0.763428	0.930606	0.0120309	0.413655	0.43343	NA	0.999961
ENSG00000120907	ADRA1A	#N/A	#N/A	#N/A	#N/A	0.99782	#N/A	#N/A	#N/A	#N/A	#N/A	0.999567	#N/A	#N/A	#N/A	#N/A	#N/A	NA	#N/A
ENSG00000170214	ADRA1B	#N/A	#N/A	#N/A	#N/A	#N/A	#N/A	#N/A	#N/A	#N/A	#N/A	#N/A	#N/A	#N/A	#N/A	#N/A	#N/A	#N/A	#N/A
ENSG00000171873	ADRA1D	#N/A	#N/A	#N/A	#N/A	#N/A	#N/A	#N/A	#N/A	#N/A	#N/A	#N/A	#N/A	#N/A	#N/A	#N/A	#N/A	#N/A	#N/A
ENSG00000150594	ADRA2A	0.356052	0.282707	#N/A	#N/A	#N/A	#N/A	0.00241648	#N/A	#N/A	#N/A	#N/A	#N/A	#N/A	#N/A	#N/A	#N/A	#N/A	#N/A
ENSG00000222040	ADRA2B	0.428892	0.470129	#N/A	0.797773	0.99782	#N/A	#N/A	#N/A	#N/A	0.267599	0.999567	#N/A	#N/A	#N/A	#N/A	#N/A	#N/A	#N/A
ENSG00000184160	ADRA2C	#N/A	#N/A	#N/A	#N/A	#N/A	#N/A	#N/A	#N/A	#N/A	#N/A	#N/A	#N/A	#N/A	#N/A	#N/A	#N/A	#N/A	#N/A
ENSG00000043591	ADRB1	0.372737	0.0972818	#N/A	0.605041	0.99782	0.999894	0.0542933	0.00096996	#N/A	0.0782174	0.999567	0.635864	NA	NA	#N/A	#N/A	#N/A	#N/A
ENSG00000169252	ADRB2	0.113269	0.0703488	0.974564	0.025979	0.364615	0.993384	0.0406704	0.026163	0.902746	0.000276062	0.574957	0.877329	0.177443	0.217437	NA	0.132505	NA	0.999961
ENSG00000188778	ADRB3	#N/A	#N/A	#N/A	#N/A	#N/A	#N/A	#N/A	#N/A	#N/A	#N/A	#N/A	#N/A	#N/A	#N/A	#N/A	#N/A	#N/A	#N/A
ENSG00000173020	ADRBK1	0.969473	0.839439	0.981788	6.67556e-05	0.99782	0.963451	0.737708	0.232855	0.895465	1.44113e-05	0.999567	0.820623	0.851735	0.465189	0.926696	1.97325e-09	0.999813	0.999961
ENSG00000100077	ADRBK2	0.0400241	0.00113271	0.801623	0.755643	0.99782	0.99934	0.0275669	0.000687936	0.847956	0.123234	0.999567	0.900183	0.302071	0.0688095	NA	NA	NA	0.999961
ENSG00000130706	ADRM1	0.0245518	1.48235e-05	0.33466	0.000213112	0.99782	0.980368	0.00835813	2.54742e-05	0.355112	0.000860003	#N/A	0.755935	0.0437	2.76218e-09	0.0151782	0.0770259	0.999813	0.999961
ENSG00000239900	ADSL	0.0107658	0.00310396	0.981322	0.00112593	0.99782	0.963247	0.00924035	0.000333754	0.906626	0.00157648	#N/A	0.656383	0.0192862	0.000749968	0.938659	0.212113	0.999813	0.999961
ENSG00000035687	ADSS	0.974767	0.0587681	0.5268	0.891467	0.99782	0.963247	0.55567	0.186844	0.607469	#N/A	#N/A	0.747617	0.868565	0.385357	0.553567	0.949148	0.999813	0.999961
ENSG00000185100	ADSSL1	0.26456	0.116021	#N/A	0.381403	0.99782	0.963247	0.021357	0.000202885	#N/A	0.32172	0.999567	0.245064	NA	NA	#N/A	NA	NA	0.999961
ENSG00000111863	ADTRP	0.0474079	0.00473659	0.759335	0.146351	0.233737	0.963247	0.0479186	0.00475064	0.734405	0.0533482	0.103195	0.520554	0.120861	0.0125262	NA	0.542723	NA	0.999961
ENSG00000259003	AE000662.92	#N/A	#N/A	#N/A	0.78832	0.99782	#N/A	#N/A	#N/A	#N/A	#N/A	0.999768	#N/A	#N/A	#N/A	#N/A	#N/A	#N/A	#N/A
ENSG00000106624	AEBP1	0.94754	0.0283402	0.586796	0.835724	0.99782	0.963247	0.36225	0.0153659	0.800521	0.436265	0.999567	0.94775	0.94413	0.110649	NA	NA	NA	0.999961
ENSG00000139154	AEBP2	0.923949	0.590571	0.898268	0.456719	0.99782	0.993384	0.968025	0.751148	0.984253	0.491246	#N/A	0.850818	0.867435	0.9579	0.926696	0.850375	0.999813	0.999961
ENSG00000181026	AEN	0.459556	0.0494632	0.400056	0.412034	0.99782	0.982974	0.547178	0.00340527	0.464428	0.370892	0.999567	0.777911	0.785001	0.0710633	0.249643	0.775888	0.999813	0.999961
ENSG00000104964	AES	0.969473	0.116305	0.672964	0.875371	0.99782	0.993384	0.740262	0.00860906	0.597067	0.341485	#N/A	0.975521	0.880124	0.00735744	0.411992	0.578384	0.999813	0.999961
ENSG00000215346	AF131215.5	0.7423	0.0476673	0.490547	0.546056	0.99782	0.993384	0.507481	0.000290437	0.556703	0.263255	0.999567	0.982425	0.938432	0.266628	NA	NA	NA	0.999961
ENSG00000243440	AF165138.7	#N/A	#N/A	#N/A	#N/A	#N/A	#N/A	#N/A	#N/A	#N/A	#N/A	#N/A	#N/A	#N/A	#N/A	#N/A	#N/A	#N/A	#N/A
ENSG00000250232	AF196779.12	#N/A	#N/A	#N/A	#N/A	#N/A	#N/A	#N/A	#N/A	#N/A	#N/A	#N/A	#N/A	#N/A	#N/A	#N/A	#N/A	#N/A	#N/A
ENSG00000196526	AFAP1	0.8594	0.163476	0.796005	0.431387	0.99782	0.963247	0.352845	0.0814605	0.896593	0.0169354	0.999567	0.971111	0.853948	0.408186	NA	NA	NA	0.999961
ENSG00000157510	AFAP1L1	#N/A	0.908634	#N/A	#N/A	0.99782	#N/A	#N/A	#N/A	#N/A	#N/A	0.999567	#N/A	#N/A	#N/A	#N/A	#N/A	#N/A	#N/A
ENSG00000169129	AFAP1L2	0.0487085	0.930621	0.373736	0.716866	0.99782	0.963247	0.104754	0.543809	0.597067	0.47723	0.999567	0.810881	0.0117278	NA	NA	NA	NA	0.999961
ENSG00000172493	AFF1	0.0281956	0.000762636	0.697759	0.943724	0.99782	0.998842	0.0162253	0.000512611	0.768087	0.237383	0.999567	0.935533	0.0400803	0.000254107	0.727931	0.737585	0.999813	0.999961
ENSG00000155966	AFF2	0.00710823	0.000401069	0.835604	0.252801	0.99782	0.982974	0.00137765	2.23502e-05	0.732187	0.0271235	0.999567	0.394615	0.0822392	0.0174788	#N/A	NA	#N/A	0.999961
ENSG00000144218	AFF3	0.10026	0.000493959	0.390507	0.0439139	0.411458	0.98716	0.100683	0.000334281	0.556703	0.00853641	0.22763	0.994051	0.175751	2.0883e-06	0.248204	0.193474	NA	0.999961
ENSG00000072364	AFF4	0.960346	0.0186394	0.458342	0.000268647	0.99782	0.963247	0.968971	0.0174204	0.595702	8.32644e-05	#N/A	0.504719	0.87854	0.0313628	0.364964	0.000253622	0.999813	0.999961
ENSG00000141385	AFG3L2	0.491497	0.343675	0.961323	0.114299	0.99782	0.993384	0.347046	0.0268177	0.853186	0.107826	0.999567	0.878171	0.560939	0.179448	0.867986	0.664799	0.999813	0.999961
ENSG00000079557	AFM	#N/A	#N/A	#N/A	#N/A	#N/A	#N/A	#N/A	#N/A	#N/A	#N/A	#N/A	#N/A	#N/A	#N/A	#N/A	#N/A	#N/A	#N/A
ENSG00000183077	AFMID	0.234816	0.982669	0.649797	0.190147	0.99782	0.998842	0.228397	0.627831	0.656868	0.0306308	0.999567	0.930723	0.612278	0.849832	NA	NA	NA	0.999961
ENSG00000081051	AFP	#N/A	#N/A	#N/A	#N/A	#N/A	#N/A	#N/A	#N/A	#N/A	#N/A	#N/A	#N/A	#N/A	#N/A	#N/A	#N/A	#N/A	#N/A
ENSG00000119844	AFTPH	0.929991	0.39222	0.782952	0.259966	0.99782	0.969743	0.55894	0.467334	0.696436	0.00793703	#N/A	0.815982	0.848333	0.740134	0.789385	0.387858	0.999813	0.999961
ENSG00000038002	AGA	0.432698	0.359217	0.997617	0.363887	0.99782	0.991331	0.477261	0.837325	0.937715	0.832576	0.999567	0.997905	0.81824	0.947361	0.953703	0.734193	0.999813	0.999961
ENSG00000157985	AGAP1	0.0443848	0.00269035	0.786164	0.053467	0.99782	0.995725	0.0263324	6.79447e-05	0.740935	0.00337149	0.999567	0.734271	0.291209	0.074165	NA	0.117382	NA	0.999961
ENSG00000204172	AGAP10	0.00841242	0.00226967	0.981177	0.633841	0.99782	0.99934	0.00153344	0.000404491	0.963332	0.0486578	0.999567	0.79913	0.0577787	0.0248646	NA	NA	#N/A	0.999961
ENSG00000135439	AGAP2	0.0475458	0.267163	0.819522	0.000182138	0.99782	0.982974	0.0116261	0.141194	0.87036	0.000333748	#N/A	0.844878	0.0496692	0.132285	0.953725	0.0123672	0.999813	0.999961
ENSG00000255737	AGAP2-AS1	#N/A	#N/A	#N/A	#N/A	0.99782	#N/A	#N/A	#N/A	#N/A	#N/A	0.999567	#N/A	#N/A	#N/A	#N/A	#N/A	#N/A	#N/A
ENSG00000133612	AGAP3	0.850885	0.0867133	0.790897	0.109705	0.99782	0.987572	0.707124	0.438583	0.974213	0.0118179	0.999567	0.766822	0.926378	0.596759	0.86883	0.246059	0.999813	0.999961
ENSG00000188234	AGAP4	0.0480188	0.0550347	0.926494	0.947972	0.99782	0.985828	0.0273645	0.0219072	0.846545	0.871697	0.999567	0.767849	0.213588	0.297041	NA	NA	NA	0.999961
ENSG00000172650	AGAP5	0.937002	0.0492148	0.491613	0.527047	0.99782	0.963247	0.917757	0.0101801	0.605779	0.101282	0.999567	0.807559	0.891293	0.355502	NA	NA	NA	0.999961
ENSG00000204149	AGAP6	0.450466	0.146353	0.886142	0.993763	0.99782	0.988491	0.226212	0.0375417	0.840981	0.609214	0.999567	0.983281	0.799728	0.526945	NA	NA	NA	0.999961
ENSG00000204169	AGAP7	0.15841	0.258851	0.882566	0.501193	0.99782	0.963247	0.00311861	0.0148698	0.862997	0.109351	0.999567	0.0874065	NA	0.498815	NA	NA	NA	0.999961
ENSG00000174194	AGAP8	0.0266427	0.0113204	0.998473	0.595487	0.99782	0.969743	0.00541205	0.00524979	0.981745	0.285287	0.999567	0.546434	0.305243	0.165727	NA	NA	NA	0.999961
ENSG00000198035	AGAP9	0.0147733	0.00641996	0.999796	0.686939	0.99782	0.996957	0.00350705	0.000819698	0.988412	0.0998364	0.999567	0.755023	0.114826	0.0582005	NA	NA	#N/A	0.999961
ENSG00000166748	AGBL1	#N/A	#N/A	#N/A	#N/A	#N/A	#N/A	#N/A	#N/A	#N/A	#N/A	#N/A	#N/A	#N/A	#N/A	#N/A	#N/A	#N/A	#N/A
ENSG00000165923	AGBL2	0.881535	0.954674	0.936542	0.628226	0.99782	0.998842	0.87622	0.80928	0.962435	0.58711	0.999567	0.953954	0.900622	0.799894	NA	NA	NA	0.999961
ENSG00000146856	AGBL3	0.658867	0.262084	0.621929	0.875469	0.99782	0.963247	0.538575	0.0583925	0.925697	0.659715	0.999567	0.998673	0.730826	0.489835	NA	NA	NA	0.999961
ENSG00000186094	AGBL4	#N/A	#N/A	#N/A	0.526044	0.99782	0.993384	#N/A	#N/A	#N/A	0.0869169	0.999567	0.626121	#N/A	#N/A	#N/A	#N/A	NA	0.999961
ENSG00000084693	AGBL5	0.768203	0.317062	0.922635	0.30639	0.99782	0.969743	0.994762	0.189123	0.800464	0.143879	0.999567	0.64973	0.840245	0.458194	NA	0.76831	NA	0.999961
ENSG00000204305	AGER	0.0156072	5.06205e-05	0.900256	0.959867	0.99782	0.963247	0.00837643	5.51661e-05	0.938155	0.521682	0.999567	0.453283	0.011607	0.00108602	NA	0.848409	0.999813	0.999961
ENSG00000173744	AGFG1	0.193962	0.269168	0.958877	0.789997	0.802254	0.993282	0.106748	0.0264499	0.985383	0.210685	0.452351	0.961028	0.30041	0.17308	0.992838	0.70206	0.999813	0.999961
ENSG00000106351	AGFG2	0.174026	0.0289053	0.978735	0.00147398	0.99782	0.998842	0.290088	0.046374	0.847225	0.000130996	0.999567	0.866183	0.25879	0.0459176	0.883241	0.139284	0.999813	0.999961
ENSG00000164252	AGGF1	0.672224	0.904216	0.926494	0.595584	0.99782	0.989099	0.801307	0.558775	0.886864	0.508045	0.999567	0.920349	0.668077	0.69743	0.93274	0.843249	NA	0.999961
ENSG00000006530	AGK	0.769251	0.969595	0.918272	0.0206653	0.99782	0.963247	0.444341	0.17591	0.660915	0.0073383	0.999567	0.528016	0.91681	0.627246	NA	0.226115	0.999813	0.999961
ENSG00000162688	AGL	0.974901	0.0980149	0.517617	0.710247	0.99782	0.993282	0.79253	0.0104413	0.632963	0.396852	0.999567	0.946377	0.881499	0.457261	NA	NA	NA	0.999961
ENSG00000116771	AGMAT	0.407444	0.772988	0.838359	0.0419185	0.99782	0.989099	0.133632	0.133288	0.896593	0.000352237	0.999567	0.922715	0.472964	0.619131	NA	NA	NA	0.999961
ENSG00000187546	AGMO	#N/A	#N/A	#N/A	#N/A	#N/A	#N/A	#N/A	#N/A	#N/A	#N/A	#N/A	#N/A	#N/A	#N/A	#N/A	#N/A	#N/A	#N/A
ENSG00000092847	AGO1	0.141394	0.093696	0.986415	0.347626	0.99782	0.993282	0.122362	0.118925	0.94755	0.00815269	0.999567	0.843681	0.477536	0.508303	NA	0.454069	NA	0.999961
ENSG00000123908	AGO2	0.0947969	0.488676	0.832512	0.00531241	0.99782	0.993282	0.298622	0.487723	0.72326	0.00217085	0.999567	0.955449	0.453684	0.854787	0.66207	0.0091397	0.999813	0.999961
ENSG00000126070	AGO3	0.688637	0.153549	0.802004	0.971567	0.99782	0.982974	0.678632	0.0893852	0.770961	0.380202	0.999567	0.946377	0.908495	0.376437	0.793709	0.889	NA	0.999961
ENSG00000134698	AGO4	0.167873	3.26603e-05	0.416619	0.198368	0.99782	0.963247	0.0444399	1.79778e-05	0.59867	0.00314547	0.999567	0.889732	0.288366	0.000531266	NA	0.422373	NA	0.999961
ENSG00000204310	AGPAT1	0.946062	0.995173	0.962107	0.109056	0.99782	0.998282	0.428103	0.445097	0.981801	0.0431339	#N/A	0.99638	0.808882	0.569728	0.936465	0.587865	0.999813	0.999961
ENSG00000169692	AGPAT2	0.44045	0.404174	0.981836	0.260979	0.99782	0.993384	0.513441	0.517969	0.966963	0.00773678	0.999567	0.971663	0.789266	0.853056	0.984886	0.450795	NA	0.999961
ENSG00000160216	AGPAT3	0.882026	0.899631	0.937047	0.0409338	0.99782	0.998842	0.452396	0.547542	0.978609	0.0468861	0.999567	0.971663	0.779748	0.643077	0.983624	0.50309	0.999813	0.999961
ENSG00000026652	AGPAT4	0.0415231	0.000374446	0.880066	0.742544	0.99782	0.969743	0.0213745	0.00047156	0.984157	0.556775	0.999567	0.632414	0.16619	0.0448978	NA	0.997651	NA	0.999961
ENSG00000155189	AGPAT5	0.150795	0.986891	0.643404	0.0116285	0.99782	0.998251	0.121834	0.990119	0.636712	0.0015147	0.999567	0.953954	0.268389	0.796982	0.68228	0.224494	NA	0.999961
ENSG00000158669	AGPAT6	0.082426	0.575611	0.717405	0.00592844	0.99782	0.998842	0.154907	0.561486	0.633751	0.000781095	#N/A	0.971698	0.374267	0.823112	0.581552	0.0764544	0.999813	0.999961
ENSG00000138678	AGPAT9	0.0190836	0.309157	0.673923	0.716421	0.780997	0.963247	0.00854167	0.0913657	0.768087	0.338843	0.527299	0.105392	0.0274686	0.499841	NA	0.698158	NA	0.999961
ENSG00000018510	AGPS	0.997328	0.440097	0.883157	0.30684	0.99782	0.995481	0.988113	0.888363	0.988094	0.660972	#N/A	0.918924	0.886293	0.996523	0.914732	0.821945	0.999813	0.999961
ENSG00000106541	AGR2	#N/A	#N/A	#N/A	#N/A	#N/A	#N/A	#N/A	#N/A	#N/A	#N/A	#N/A	#N/A	NA	#N/A	NA	#N/A	#N/A	0.999961
ENSG00000173467	AGR3	#N/A	#N/A	#N/A	#N/A	#N/A	#N/A	#N/A	#N/A	#N/A	#N/A	#N/A	#N/A	#N/A	#N/A	#N/A	#N/A	#N/A	#N/A
ENSG00000188157	AGRN	0.675262	0.557816	0.981836	0.269027	0.99782	0.993282	0.970619	0.299271	0.887194	0.0694789	0.999567	0.793622	0.755622	0.571174	NA	NA	NA	0.999961
ENSG00000159723	AGRP	#N/A	#N/A	#N/A	#N/A	#N/A	#N/A	#N/A	#N/A	#N/A	#N/A	#N/A	#N/A	#N/A	#N/A	#N/A	#N/A	#N/A	#N/A
ENSG00000135744	AGT	#N/A	#N/A	#N/A	#N/A	#N/A	#N/A	#N/A	#N/A	#N/A	#N/A	#N/A	#N/A	#N/A	#N/A	#N/A	#N/A	#N/A	#N/A
ENSG00000135049	AGTPBP1	0.00147727	1.2025e-05	0.288924	4.95738e-05	0.999837	0.963247	0.00313808	1.96186e-05	0.355112	1.99965e-05	#N/A	0.649159	0.0041097	1.72189e-09	0.105578	0.000382997	0.999813	0.999961
ENSG00000144891	AGTR1	#N/A	#N/A	#N/A	#N/A	#N/A	#N/A	#N/A	#N/A	#N/A	#N/A	#N/A	#N/A	#N/A	#N/A	#N/A	#N/A	#N/A	#N/A
ENSG00000180772	AGTR2	#N/A	#N/A	#N/A	#N/A	#N/A	#N/A	#N/A	#N/A	#N/A	#N/A	#N/A	#N/A	#N/A	#N/A	#N/A	#N/A	#N/A	#N/A
ENSG00000177674	AGTRAP	0.0921988	0.01996	0.966723	0.0142194	0.99782	0.980368	0.0275509	0.0314979	0.965443	0.00843471	0.999567	0.99047	0.190586	0.0810551	0.993865	0.124221	NA	0.999961
ENSG00000172482	AGXT	#N/A	#N/A	#N/A	#N/A	0.99782	#N/A	#N/A	#N/A	#N/A	#N/A	0.999567	#N/A	#N/A	#N/A	#N/A	#N/A	NA	#N/A
ENSG00000113492	AGXT2	#N/A	#N/A	#N/A	#N/A	0.99782	#N/A	#N/A	#N/A	#N/A	#N/A	0.999567	#N/A	#N/A	#N/A	#N/A	#N/A	#N/A	#N/A
ENSG00000153207	AHCTF1	0.70124	0.0428749	0.622251	0.0159266	0.99782	0.996957	0.715389	0.0840385	0.662069	0.00377257	0.999567	0.948149	0.843678	0.12841	0.598096	0.013884	0.999813	0.999961
ENSG00000101444	AHCY	0.00100901	3.08884e-05	0.618872	0.000131602	0.99782	0.993384	0.000459274	2.10524e-05	0.59867	0.000303717	0.999567	0.94429	0.00113729	6.58517e-08	0.364964	0.0321282	0.999813	0.999961
ENSG00000168710	AHCYL1	0.294572	0.901666	0.681896	0.0327133	0.99782	0.993282	0.212688	0.461833	0.8017	0.00232256	0.999567	0.981271	0.441607	0.744624	0.790623	0.379183	NA	0.999961
ENSG00000158467	AHCYL2	0.0275205	0.460969	0.658221	0.643328	0.99782	0.993384	0.0239588	0.536762	0.659275	0.477054	0.999567	0.877329	0.168759	0.768349	NA	NA	NA	0.999961
ENSG00000126705	AHDC1	0.421984	0.0159774	0.618872	0.542877	0.99782	0.982974	0.386173	0.013864	0.674077	0.0331221	0.999567	0.746447	0.784159	0.22015	NA	0.584617	NA	0.999961
ENSG00000135541	AHI1	0.00517999	0.374808	0.638379	0.0202053	0.99782	0.968104	0.00609734	0.364564	0.570896	0.0378363	#N/A	0.845558	0.00190312	0.231282	0.573576	0.360254	0.999813	0.999961
ENSG00000124942	AHNAK	0.00120819	1.49289e-05	0.900256	0.00924968	0.99782	0.982974	0.000573897	0.000163206	0.952681	0.00111934	0.999567	0.76307	2.37544e-07	1.04864e-08	0.986475	0.00289521	0.999813	0.999961
ENSG00000185567	AHNAK2	#N/A	#N/A	#N/A	0.121917	0.99782	0.963247	#N/A	#N/A	#N/A	0.0369243	0.999567	0.0836456	#N/A	#N/A	#N/A	NA	NA	0.999961
ENSG00000106546	AHR	0.197095	0.015385	0.610749	0.0189192	0.109431	0.995325	0.279201	0.018471	0.607469	0.00578624	0.101184	0.999466	0.290398	0.0126853	0.565284	0.0526207	0.404343	0.999961
ENSG00000063438	AHRR	0.0478176	0.0155594	0.878142	0.168348	0.99782	0.963247	0.0370321	0.00302461	0.810569	0.00321419	0.80982	0.920349	0.113094	0.00250603	NA	NA	NA	0.999961
ENSG00000100591	AHSA1	3.8081e-05	6.07399e-05	0.876039	1.0368e-06	0.99782	0.963247	1.34751e-05	5.33686e-06	0.762208	2.05507e-06	0.999567	0.512192	1.10293e-12	2.0187e-15	0.683241	2.21448e-08	0.999813	0.999961
ENSG00000173209	AHSA2	0.190292	0.160515	0.942434	0.741564	0.99782	0.982956	0.0469676	0.0164961	0.776994	0.163606	0.999567	0.984179	0.245215	0.195608	0.933869	0.737926	NA	0.999961
ENSG00000145192	AHSG	#N/A	#N/A	#N/A	#N/A	0.99782	#N/A	#N/A	#N/A	#N/A	#N/A	0.999567	#N/A	#N/A	#N/A	#N/A	#N/A	#N/A	#N/A
ENSG00000169877	AHSP	0.0287052	0.0204374	#N/A	#N/A	#N/A	#N/A	0.00667504	0.00343351	#N/A	#N/A	#N/A	#N/A	0.072556	0.0272073	#N/A	#N/A	#N/A	#N/A
ENSG00000111732	AICDA	0.208588	#N/A	0.674882	#N/A	0.99782	0.969743	0.591251	#N/A	0.747297	#N/A	0.999567	0.99675	NA	#N/A	NA	#N/A	NA	0.999961
ENSG00000186063	AIDA	0.974901	0.512394	0.914393	0.190094	0.99782	0.99934	0.801076	0.911747	0.988166	0.0749937	0.999567	0.88723	0.963456	0.936646	0.934977	0.679554	0.999813	0.999961
ENSG00000204472	AIF1	6.34382e-05	3.42142e-06	0.93263	8.25136e-05	0.99782	0.988932	3.04847e-05	6.85581e-06	0.983632	0.000124412	0.999567	0.696807	4.24767e-14	6.68837e-18	NA	1.96001e-06	NA	0.999961
ENSG00000126878	AIF1L	#N/A	#N/A	#N/A	#N/A	0.99782	0.982974	#N/A	#N/A	#N/A	#N/A	0.999567	0.90099	NA	#N/A	NA	#N/A	#N/A	0.999961
ENSG00000156709	AIFM1	0.0044041	0.00100371	0.924429	9.9264e-06	0.99782	0.982974	0.00197334	0.000169677	0.803101	8.08192e-06	0.999567	0.807658	0.0223072	0.000790735	0.781933	0.00738191	0.999813	0.999961
ENSG00000042286	AIFM2	0.600382	0.00845812	0.612579	0.182844	0.99782	0.993384	0.919682	0.00119375	0.570896	0.0205053	0.706403	0.812318	0.822436	0.0676668	NA	NA	NA	0.999961
ENSG00000183773	AIFM3	0.00201432	0.000540579	#N/A	0.47203	0.99782	#N/A	4.44339e-05	4.25328e-06	#N/A	0.0325879	0.999567	#N/A	0.0731426	0.0304024	#N/A	NA	#N/A	#N/A
ENSG00000146416	AIG1	0.000918706	0.106623	0.629277	0.944787	0.99782	0.963247	0.000645615	0.0513175	0.774979	0.464049	0.999567	0.196518	0.0363809	0.437635	NA	0.957781	NA	0.999961
ENSG00000112297	AIM1	0.567488	0.0625289	0.778758	0.686126	0.99782	0.996957	0.79769	0.223232	0.809559	0.159951	0.999567	0.937494	0.843848	0.415926	0.804244	0.669559	0.999813	0.999961
ENSG00000176092	AIM1L	0.780367	0.664684	#N/A	0.946947	0.99782	0.993282	0.177152	0.0139307	0.976865	0.764581	0.999567	0.600912	#N/A	#N/A	#N/A	#N/A	#N/A	#N/A
ENSG00000163568	AIM2	0.0425721	0.0267	0.776603	0.00203566	0.99782	0.990609	0.0491263	0.00160819	0.981522	4.44562e-05	0.999567	0.98892	0.102413	0.12841	0.863358	0.0644089	NA	0.999961
ENSG00000164022	AIMP1	0.838562	0.926812	0.931696	0.880102	0.99782	0.993384	0.832981	0.222383	0.800464	0.308479	0.999567	0.992495	0.976172	0.577226	0.856049	0.756008	0.999813	0.999961
ENSG00000106305	AIMP2	0.00378833	0.000494834	0.992563	0.000945201	0.99782	0.963247	0.00509885	0.000281864	0.879746	0.000110285	0.999567	0.589175	0.0112389	0.000464874	0.888215	0.096795	0.999813	0.999961
ENSG00000110711	AIP	0.129728	0.0248117	0.961323	0.0469493	0.99782	0.982974	0.116311	0.00747218	0.839771	0.10537	#N/A	0.919184	0.16787	0.0108651	0.883241	0.565642	0.999813	0.999961
ENSG00000129221	AIPL1	#N/A	#N/A	#N/A	#N/A	#N/A	#N/A	#N/A	#N/A	#N/A	#N/A	#N/A	#N/A	#N/A	#N/A	#N/A	#N/A	#N/A	#N/A
ENSG00000160224	AIRE	#N/A	#N/A	0.966009	0.598847	0.99782	#N/A	#N/A	#N/A	0.901229	#N/A	0.999567	#N/A	#N/A	#N/A	#N/A	#N/A	#N/A	#N/A
ENSG00000196581	AJAP1	#N/A	#N/A	#N/A	#N/A	0.99782	#N/A	#N/A	0.442258	0.74521	#N/A	0.999567	#N/A	#N/A	#N/A	#N/A	#N/A	#N/A	#N/A
ENSG00000129474	AJUBA	0.759485	0.554027	#N/A	0.602146	0.99782	0.980368	0.0564409	#N/A	#N/A	0.143045	0.999567	0.171444	#N/A	#N/A	#N/A	#N/A	#N/A	#N/A
ENSG00000106992	AK1	0.582506	0.750945	0.806275	0.175737	0.99782	0.963247	0.362007	0.748248	0.952633	0.103316	0.941211	0.466201	0.828236	0.571696	NA	0.515706	NA	0.999961
ENSG00000004455	AK2	0.00360892	0.00285726	0.986876	2.99587e-06	0.99782	0.993282	0.00492606	0.00052437	0.925258	1.17734e-05	0.999567	0.962246	0.00217601	0.000149544	0.932875	0.000117612	0.999813	0.999961
ENSG00000147853	AK3	0.92856	0.934417	0.999796	0.52152	0.99782	0.996957	0.678945	0.479974	0.829771	0.614623	0.999567	0.836636	0.802258	0.57566	0.958758	0.863809	NA	0.999961
ENSG00000162433	AK4	0.091561	0.137544	0.941598	0.00156562	0.364113	0.963247	0.0754272	0.0762619	0.976738	0.000860003	0.359896	0.449642	0.299782	0.217192	NA	0.0837598	NA	0.999961
ENSG00000154027	AK5	5.21769e-05	3.02158e-05	#N/A	0.75356	0.889339	#N/A	1.48851e-06	1.50587e-06	#N/A	0.574406	0.999567	#N/A	9.03614e-06	1.38812e-05	#N/A	NA	NA	0.999961
ENSG00000140057	AK7	#N/A	#N/A	#N/A	#N/A	#N/A	#N/A	#N/A	#N/A	#N/A	#N/A	#N/A	#N/A	#N/A	#N/A	#N/A	#N/A	#N/A	#N/A
ENSG00000165695	AK8	#N/A	#N/A	#N/A	#N/A	#N/A	#N/A	#N/A	#N/A	#N/A	#N/A	#N/A	#N/A	#N/A	#N/A	#N/A	#N/A	#N/A	#N/A
ENSG00000155085	AK9	0.700323	0.00266436	0.373736	0.738832	0.99782	0.963247	0.842413	0.000728378	0.570896	0.729129	0.999567	0.817984	NA	0.00580644	0.154594	0.873984	NA	NA
ENSG00000121057	AKAP1	0.0634122	0.0574751	0.743486	0.000845004	0.99782	0.963247	0.125027	0.0026935	0.956819	0.00126975	0.999567	0.830325	0.0356103	0.0258134	0.752988	0.14027	0.999813	0.999961
ENSG00000108599	AKAP10	0.31368	0.000814208	0.662344	0.159655	0.99782	0.993384	0.26826	0.00112372	0.840981	0.131737	0.999567	0.967549	0.652447	0.0149386	0.678252	0.6622	0.999813	0.999961
ENSG00000023516	AKAP11	0.361687	0.129853	0.829686	0.250384	0.99782	0.998842	0.431515	0.111795	0.711057	0.0455268	0.963093	0.974017	0.64662	0.34739	0.864523	0.769973	NA	0.999961
ENSG00000131016	AKAP12	0.00226502	0.00106787	0.982618	0.199764	0.99782	0.993282	0.00109352	0.000695035	0.983151	0.00165466	0.999567	0.456798	0.0326647	0.0327981	NA	NA	NA	0.999961
ENSG00000170776	AKAP13	0.00205497	0.000217846	0.632325	0.00233886	0.99782	0.977769	0.00111462	0.000126225	0.695179	0.000265768	0.999567	0.725018	6.47791e-06	4.94591e-09	0.646517	1.2495e-05	0.999813	0.999961
ENSG00000186471	AKAP14	#N/A	#N/A	#N/A	#N/A	#N/A	#N/A	#N/A	#N/A	#N/A	#N/A	#N/A	#N/A	#N/A	#N/A	#N/A	#N/A	#N/A	#N/A
ENSG00000197976	AKAP17A	0.00989998	0.00951025	0.896107	0.000242278	0.99782	0.993282	0.00934829	0.11439	0.721962	4.23874e-05	0.999567	0.873745	0.0250579	0.193326	0.72436	0.000377516	0.999813	0.999961
ENSG00000241978	AKAP2	0.120374	0.0140863	0.871882	0.915917	0.99782	0.993282	0.118858	0.000986274	0.719327	#N/A	0.999567	0.873745	0.14084	0.00171334	0.771129	0.838922	0.999813	0.999961
ENSG00000111254	AKAP3	0.717176	0.263009	0.549121	0.356551	0.998407	0.963247	0.205221	0.438414	0.625937	0.0354675	0.999567	0.438237	NA	0.346371	NA	NA	NA	0.999961
ENSG00000147081	AKAP4	#N/A	#N/A	#N/A	#N/A	#N/A	#N/A	#N/A	#N/A	#N/A	#N/A	#N/A	#N/A	#N/A	#N/A	#N/A	#N/A	#N/A	#N/A
ENSG00000179841	AKAP5	0.986275	0.98549	0.999796	0.914809	0.99782	0.993384	0.695521	0.976615	0.91358	0.466368	0.999567	0.771506	0.919278	0.726815	NA	NA	NA	0.999961
ENSG00000151320	AKAP6	0.170064	0.0771024	#N/A	0.959867	0.99782	0.963247	0.00322106	0.000401416	#N/A	0.965659	0.999567	0.0836456	NA	NA	#N/A	NA	NA	0.999961
ENSG00000118507	AKAP7	0.323651	0.0799085	0.912701	0.25253	0.99782	0.980368	0.223503	0.0623486	0.936477	0.26851	0.999567	0.782662	0.626896	0.499345	NA	0.663626	NA	0.999961
ENSG00000105127	AKAP8	0.638817	0.793504	0.92968	0.805663	0.99782	0.987991	0.790264	0.0595774	0.904964	0.175691	#N/A	0.995042	0.522708	0.357221	0.927788	0.634335	0.999813	0.999961
ENSG00000011243	AKAP8L	0.00293923	0.122115	0.759317	0.563116	0.99782	0.963247	0.0025766	0.221549	0.716584	0.0543094	0.999567	0.38509	0.0057467	0.382234	0.590061	0.45852	0.999813	0.999961
ENSG00000127914	AKAP9	0.0553942	0.00991507	0.638306	0.0458806	0.99782	0.984375	0.0206057	0.000936218	0.567611	0.00558405	#N/A	0.94429	0.0715801	0.00166241	0.588821	0.128368	0.999813	0.999961
ENSG00000166452	AKIP1	0.865563	0.0414002	0.522904	0.0184267	0.99782	0.977612	0.907196	0.0119621	0.594872	0.000477184	0.999567	0.63512	0.839387	0.0290641	0.398715	0.224507	NA	0.999961
ENSG00000174574	AKIRIN1	0.695473	0.554027	0.999796	0.000579044	0.99782	0.99934	0.822974	0.435318	0.867942	0.000160681	0.999567	0.94709	0.867553	0.859157	0.898971	0.0150179	0.999813	0.999961
ENSG00000135334	AKIRIN2	0.181846	0.0107242	0.982618	0.00309116	0.99782	0.993384	0.180204	0.371398	0.830284	0.000604832	0.999567	0.99675	0.26055	0.368127	0.895419	0.029335	0.999813	0.999961
ENSG00000106948	AKNA	0.0223703	0.0368581	0.939812	0.667999	0.987079	0.99512	0.0161079	0.291628	0.819508	0.255853	0.865513	0.928332	0.00486817	0.379271	0.761538	0.400357	0.387085	0.999961
ENSG00000162641	AKNAD1	#N/A	#N/A	#N/A	#N/A	0.99782	#N/A	#N/A	#N/A	#N/A	#N/A	0.999567	#N/A	#N/A	#N/A	#N/A	#N/A	#N/A	#N/A
ENSG00000117448	AKR1A1	0.617303	0.230227	0.636458	0.0101245	0.99782	0.998842	0.427584	0.987016	0.774979	0.00441907	0.999567	0.931043	0.575824	0.949437	0.712833	0.276711	0.999813	0.999961
ENSG00000085662	AKR1B1	0.0120547	0.022668	0.880066	0.0289738	0.99782	0.980368	0.00943318	0.01165	0.973911	0.0275781	0.999567	0.843399	0.0296256	0.0216746	0.960267	0.434786	0.999813	0.999961
ENSG00000198074	AKR1B10	#N/A	#N/A	#N/A	#N/A	#N/A	#N/A	#N/A	#N/A	#N/A	#N/A	#N/A	#N/A	NA	#N/A	NA	#N/A	#N/A	0.999961
ENSG00000227471	AKR1B15	#N/A	#N/A	#N/A	#N/A	#N/A	#N/A	#N/A	#N/A	#N/A	#N/A	#N/A	#N/A	#N/A	#N/A	#N/A	#N/A	#N/A	#N/A
ENSG00000187134	AKR1C1	0.341185	0.130022	#N/A	0.935865	0.99782	0.963247	0.862342	0.000123962	#N/A	0.794218	0.999567	0.976226	0.442536	#N/A	NA	#N/A	#N/A	0.999961
ENSG00000151632	AKR1C2	0.190292	0.252403	#N/A	0.832758	0.99782	0.963247	0.856947	#N/A	#N/A	0.686425	0.999567	0.989523	NA	#N/A	NA	#N/A	#N/A	0.999961
ENSG00000196139	AKR1C3	0.341837	0.0521982	0.782356	0.657395	0.99782	0.993384	0.103881	0.00150346	0.889601	0.191646	0.999567	0.738203	0.632898	0.319032	NA	NA	NA	0.999961
ENSG00000198610	AKR1C4	#N/A	#N/A	#N/A	#N/A	#N/A	#N/A	#N/A	#N/A	#N/A	#N/A	#N/A	#N/A	#N/A	#N/A	#N/A	#N/A	#N/A	#N/A
ENSG00000196326	AKR1CL1	#N/A	0.335276	#N/A	0.868162	#N/A	#N/A	#N/A	#N/A	#N/A	0.550921	#N/A	#N/A	#N/A	0.607467	NA	#N/A	#N/A	#N/A
ENSG00000122787	AKR1D1	#N/A	#N/A	#N/A	#N/A	#N/A	#N/A	#N/A	#N/A	#N/A	#N/A	#N/A	#N/A	#N/A	#N/A	#N/A	#N/A	#N/A	#N/A
ENSG00000165568	AKR1E2	0.082035	0.109709	0.919247	0.733504	0.99782	#N/A	0.00636103	0.00492849	0.942184	#N/A	0.999567	#N/A	0.465127	0.465597	NA	#N/A	#N/A	#N/A
ENSG00000053371	AKR7A2	0.886834	0.406826	0.850032	0.00626461	0.99782	0.993282	0.750292	0.345823	0.862997	0.00673845	0.999567	0.865082	0.825122	0.235719	0.746962	0.273553	0.999813	0.999961
ENSG00000162482	AKR7A3	0.906514	0.246366	#N/A	0.851224	0.99782	0.997817	0.265983	0.000277462	#N/A	0.369079	0.999567	0.803352	NA	#N/A	#N/A	#N/A	#N/A	0.999961
ENSG00000142208	AKT1	0.156297	0.00372009	0.777936	0.00140053	0.99782	0.963247	0.0425479	0.000893889	0.636712	0.00645978	#N/A	0.679353	0.173483	0.000975582	0.529417	0.178257	0.999813	0.999961
ENSG00000204673	AKT1S1	0.893713	0.902582	0.938934	0.836695	0.99782	0.993384	0.607756	0.318383	0.99648	0.94629	0.999567	0.975209	0.821359	0.782423	0.97819	0.937921	NA	0.999961
ENSG00000105221	AKT2	0.725483	0.582249	0.827788	0.496522	0.99782	0.989099	0.892279	0.0460539	0.690488	#N/A	#N/A	0.853202	0.998208	0.1719	0.634326	0.95447	0.999813	0.999961
ENSG00000117020	AKT3	0.00187544	0.000201173	0.758942	0.0141573	0.99782	0.995725	0.000896065	0.000380655	0.807277	0.00260644	0.999567	0.981943	3.46474e-05	1.06638e-05	0.860675	0.0209576	0.999813	0.999961
ENSG00000166971	AKTIP	0.617951	0.119114	0.77679	0.415849	0.99782	0.982974	0.766514	0.20709	0.794447	0.381338	0.999567	0.90125	0.900779	0.454448	0.803279	0.849296	0.999813	0.999961
ENSG00000269155	AL009178.1	#N/A	#N/A	#N/A	#N/A	#N/A	#N/A	#N/A	#N/A	#N/A	#N/A	#N/A	#N/A	#N/A	#N/A	#N/A	#N/A	#N/A	#N/A
ENSG00000223474	AL020996.1	0.542518	0.146738	#N/A	0.686939	0.99782	0.993384	0.0433954	0.000103519	#N/A	0.137526	0.999567	0.463277	NA	NA	#N/A	NA	#N/A	#N/A
ENSG00000111780	AL021546.6	#N/A	0.0629739	0.373736	#N/A	#N/A	#N/A	#N/A	0.0177736	0.435388	#N/A	#N/A	#N/A	#N/A	0.155672	NA	#N/A	#N/A	#N/A
ENSG00000268427	AL022328.1	#N/A	#N/A	#N/A	#N/A	#N/A	#N/A	#N/A	#N/A	#N/A	#N/A	#N/A	#N/A	#N/A	#N/A	#N/A	0.314406	#N/A	#N/A
ENSG00000268402	AL031320.1	#N/A	#N/A	#N/A	#N/A	#N/A	#N/A	#N/A	#N/A	#N/A	#N/A	#N/A	#N/A	#N/A	#N/A	#N/A	#N/A	#N/A	#N/A
ENSG00000214854	AL031590.1	#N/A	#N/A	#N/A	#N/A	#N/A	#N/A	#N/A	#N/A	#N/A	#N/A	#N/A	#N/A	#N/A	#N/A	#N/A	#N/A	#N/A	#N/A
ENSG00000268111	AL031663.1	#N/A	#N/A	#N/A	#N/A	#N/A	#N/A	#N/A	#N/A	#N/A	#N/A	#N/A	#N/A	#N/A	#N/A	#N/A	#N/A	#N/A	#N/A
ENSG00000269549	AL031663.2	0.609021	0.252403	#N/A	#N/A	0.99782	0.993282	0.0137508	#N/A	#N/A	#N/A	0.999567	0.273521	#N/A	#N/A	#N/A	#N/A	#N/A	#N/A
ENSG00000267882	AL031666.2	#N/A	#N/A	#N/A	#N/A	0.99782	#N/A	#N/A	#N/A	#N/A	#N/A	0.999567	#N/A	#N/A	#N/A	#N/A	#N/A	#N/A	#N/A
ENSG00000176515	AL033381.1	#N/A	#N/A	#N/A	#N/A	0.99782	#N/A	#N/A	#N/A	#N/A	#N/A	0.999567	#N/A	#N/A	#N/A	#N/A	#N/A	#N/A	#N/A
ENSG00000268302	AL035252.1	#N/A	#N/A	#N/A	#N/A	#N/A	#N/A	#N/A	#N/A	#N/A	#N/A	#N/A	#N/A	#N/A	#N/A	#N/A	NA	NA	0.999961
ENSG00000268332	AL035406.1	#N/A	#N/A	#N/A	#N/A	#N/A	#N/A	#N/A	#N/A	#N/A	#N/A	#N/A	#N/A	#N/A	#N/A	#N/A	#N/A	#N/A	#N/A
ENSG00000268275	AL035588.1	#N/A	#N/A	#N/A	#N/A	#N/A	#N/A	#N/A	#N/A	#N/A	#N/A	#N/A	#N/A	#N/A	#N/A	#N/A	#N/A	#N/A	#N/A
ENSG00000269104	AL035681.1	#N/A	#N/A	#N/A	#N/A	#N/A	#N/A	#N/A	#N/A	#N/A	#N/A	#N/A	#N/A	#N/A	#N/A	#N/A	#N/A	#N/A	#N/A
ENSG00000268818	AL049747.1	#N/A	#N/A	#N/A	#N/A	#N/A	#N/A	#N/A	#N/A	#N/A	#N/A	#N/A	#N/A	#N/A	#N/A	#N/A	#N/A	#N/A	#N/A
ENSG00000268702	AL049829.1	0.14833	0.277981	#N/A	#N/A	#N/A	#N/A	0.0231411	0.0582276	#N/A	#N/A	#N/A	#N/A	#N/A	NA	#N/A	#N/A	#N/A	#N/A
ENSG00000224997	AL049840.1	0.406591	0.0978767	0.808533	0.875469	0.99782	0.993384	0.105934	0.00980813	0.838635	0.923407	0.999567	0.696807	NA	NA	NA	NA	NA	0.999961
ENSG00000256715	AL050302.1	#N/A	#N/A	#N/A	#N/A	#N/A	#N/A	#N/A	#N/A	#N/A	#N/A	#N/A	#N/A	#N/A	#N/A	#N/A	#N/A	#N/A	#N/A
ENSG00000269011	AL050303.1	#N/A	#N/A	#N/A	#N/A	#N/A	#N/A	#N/A	#N/A	#N/A	#N/A	#N/A	#N/A	#N/A	#N/A	#N/A	#N/A	#N/A	#N/A
ENSG00000225683	AL078585.1	#N/A	#N/A	#N/A	#N/A	#N/A	#N/A	#N/A	#N/A	#N/A	#N/A	#N/A	#N/A	#N/A	#N/A	#N/A	#N/A	#N/A	#N/A
ENSG00000203863	AL079342.1	#N/A	#N/A	#N/A	#N/A	0.99782	#N/A	#N/A	#N/A	#N/A	#N/A	0.999567	#N/A	#N/A	#N/A	#N/A	#N/A	#N/A	#N/A
ENSG00000269407	AL096677.1	#N/A	#N/A	#N/A	#N/A	#N/A	#N/A	#N/A	#N/A	#N/A	#N/A	#N/A	#N/A	#N/A	#N/A	#N/A	#N/A	#N/A	#N/A
ENSG00000269709	AL109659.1	#N/A	#N/A	#N/A	#N/A	0.99782	#N/A	#N/A	#N/A	#N/A	#N/A	0.999567	#N/A	#N/A	#N/A	#N/A	#N/A	#N/A	#N/A
ENSG00000268552	AL109927.1	#N/A	#N/A	#N/A	#N/A	#N/A	#N/A	#N/A	#N/A	#N/A	#N/A	#N/A	#N/A	#N/A	#N/A	#N/A	#N/A	#N/A	#N/A
ENSG00000267918	AL117190.2	#N/A	#N/A	#N/A	#N/A	#N/A	#N/A	#N/A	#N/A	#N/A	#N/A	#N/A	#N/A	#N/A	#N/A	#N/A	#N/A	#N/A	#N/A
ENSG00000269375	AL117190.3	#N/A	#N/A	#N/A	#N/A	#N/A	#N/A	#N/A	#N/A	#N/A	#N/A	#N/A	#N/A	#N/A	#N/A	#N/A	#N/A	#N/A	#N/A
ENSG00000267848	AL118506.1	0.222687	0.0855939	#N/A	0.985229	0.99782	0.963247	0.00292668	9.1992e-05	#N/A	0.951675	0.999567	0.0901087	NA	#N/A	#N/A	NA	#N/A	#N/A
ENSG00000268628	AL121761.2	#N/A	#N/A	#N/A	0.859294	#N/A	#N/A	#N/A	#N/A	#N/A	#N/A	#N/A	#N/A	#N/A	#N/A	#N/A	#N/A	#N/A	#N/A
ENSG00000269650	AL121895.1	#N/A	#N/A	#N/A	#N/A	#N/A	#N/A	#N/A	#N/A	#N/A	#N/A	#N/A	#N/A	#N/A	#N/A	#N/A	#N/A	#N/A	#N/A
ENSG00000269117	AL121901.1	#N/A	#N/A	#N/A	#N/A	#N/A	#N/A	#N/A	#N/A	#N/A	#N/A	#N/A	#N/A	#N/A	#N/A	#N/A	#N/A	#N/A	#N/A
ENSG00000234188	AL121963.1	0.406645	0.225722	0.449826	#N/A	#N/A	0.963247	0.933868	0.00032766	0.607469	#N/A	#N/A	0.88723	NA	#N/A	NA	#N/A	#N/A	0.999961
ENSG00000268466	AL132989.1	#N/A	#N/A	#N/A	#N/A	#N/A	#N/A	#N/A	#N/A	#N/A	#N/A	#N/A	#N/A	#N/A	#N/A	#N/A	#N/A	#N/A	#N/A
ENSG00000267849	AL133262.1	#N/A	#N/A	#N/A	#N/A	#N/A	#N/A	#N/A	#N/A	#N/A	#N/A	#N/A	#N/A	#N/A	#N/A	#N/A	#N/A	#N/A	#N/A
ENSG00000269120	AL133318.1	#N/A	#N/A	#N/A	#N/A	#N/A	#N/A	#N/A	#N/A	#N/A	#N/A	#N/A	#N/A	NA	NA	#N/A	NA	#N/A	#N/A
ENSG00000268657	AL133373.1	#N/A	#N/A	#N/A	#N/A	#N/A	#N/A	#N/A	#N/A	#N/A	#N/A	#N/A	#N/A	#N/A	#N/A	#N/A	#N/A	#N/A	#N/A
ENSG00000235705	AL133481.1	#N/A	#N/A	#N/A	#N/A	#N/A	#N/A	#N/A	#N/A	#N/A	#N/A	#N/A	#N/A	#N/A	#N/A	#N/A	#N/A	#N/A	#N/A
ENSG00000215306	AL135998.1	#N/A	#N/A	#N/A	#N/A	#N/A	#N/A	#N/A	#N/A	#N/A	#N/A	#N/A	#N/A	#N/A	#N/A	#N/A	#N/A	#N/A	#N/A
ENSG00000212673	AL136115.1	#N/A	#N/A	#N/A	#N/A	0.99782	#N/A	#N/A	#N/A	#N/A	#N/A	0.999567	#N/A	#N/A	#N/A	#N/A	#N/A	#N/A	#N/A
ENSG00000215462	AL136218.1	0.0436928	0.195819	0.584005	0.174817	0.356294	0.963247	0.34811	0.496827	0.86487	0.480173	0.894653	0.926172	0.0762805	0.278921	0.741459	0.533332	NA	0.999961
ENSG00000269279	AL136376.1	#N/A	#N/A	#N/A	#N/A	#N/A	#N/A	#N/A	#N/A	#N/A	#N/A	#N/A	#N/A	#N/A	#N/A	#N/A	#N/A	#N/A	#N/A
ENSG00000203630	AL136531.1	0.885009	0.316471	0.759317	0.375549	#N/A	0.982974	0.145112	#N/A	0.706037	0.0205751	#N/A	0.807559	#N/A	#N/A	#N/A	#N/A	#N/A	#N/A
ENSG00000268130	AL137002.1	#N/A	#N/A	#N/A	#N/A	#N/A	#N/A	#N/A	#N/A	#N/A	#N/A	#N/A	#N/A	#N/A	#N/A	#N/A	#N/A	#N/A	#N/A
ENSG00000269515	AL137026.1	#N/A	#N/A	#N/A	#N/A	#N/A	#N/A	#N/A	#N/A	#N/A	#N/A	#N/A	#N/A	#N/A	#N/A	#N/A	#N/A	#N/A	#N/A
ENSG00000226209	AL138764.1	#N/A	#N/A	#N/A	#N/A	#N/A	#N/A	#N/A	#N/A	#N/A	#N/A	#N/A	#N/A	#N/A	#N/A	#N/A	#N/A	#N/A	#N/A
ENSG00000215549	AL138815.1	#N/A	#N/A	#N/A	#N/A	#N/A	#N/A	#N/A	#N/A	#N/A	#N/A	#N/A	#N/A	#N/A	#N/A	#N/A	#N/A	#N/A	#N/A
ENSG00000268344	AL138815.2	#N/A	#N/A	#N/A	#N/A	#N/A	#N/A	#N/A	#N/A	#N/A	#N/A	#N/A	#N/A	#N/A	#N/A	#N/A	#N/A	#N/A	#N/A
ENSG00000269624	AL138847.1	#N/A	#N/A	#N/A	#N/A	#N/A	#N/A	#N/A	#N/A	#N/A	#N/A	#N/A	#N/A	#N/A	#N/A	#N/A	#N/A	#N/A	#N/A
ENSG00000268735	AL139080.1	#N/A	#N/A	#N/A	#N/A	#N/A	#N/A	#N/A	#N/A	#N/A	#N/A	#N/A	#N/A	#N/A	#N/A	#N/A	#N/A	#N/A	#N/A
ENSG00000253459	AL139099.1	0.716281	0.903237	0.922635	0.602146	0.99782	0.99934	0.937168	0.492098	0.83985	0.176844	0.999567	0.800458	NA	NA	NA	#N/A	#N/A	0.999961
ENSG00000248458	AL139147.1	#N/A	#N/A	#N/A	#N/A	#N/A	#N/A	#N/A	#N/A	#N/A	#N/A	#N/A	#N/A	#N/A	#N/A	#N/A	#N/A	#N/A	#N/A
ENSG00000214479	AL139333.1	#N/A	#N/A	#N/A	#N/A	#N/A	#N/A	#N/A	#N/A	#N/A	#N/A	#N/A	#N/A	#N/A	#N/A	#N/A	#N/A	#N/A	#N/A
ENSG00000269223	AL158091.1	#N/A	#N/A	#N/A	#N/A	#N/A	#N/A	#N/A	#N/A	#N/A	#N/A	#N/A	#N/A	#N/A	#N/A	#N/A	#N/A	#N/A	#N/A
ENSG00000269305	AL158147.2	#N/A	#N/A	#N/A	#N/A	#N/A	#N/A	#N/A	#N/A	#N/A	#N/A	#N/A	#N/A	#N/A	#N/A	#N/A	#N/A	#N/A	#N/A
ENSG00000268457	AL160175.1	#N/A	#N/A	#N/A	#N/A	#N/A	#N/A	#N/A	#N/A	#N/A	#N/A	#N/A	#N/A	#N/A	#N/A	#N/A	#N/A	#N/A	#N/A
ENSG00000268482	AL160274.1	#N/A	#N/A	#N/A	#N/A	#N/A	#N/A	#N/A	#N/A	#N/A	#N/A	#N/A	#N/A	#N/A	#N/A	#N/A	#N/A	#N/A	#N/A
ENSG00000269064	AL160286.1	#N/A	#N/A	#N/A	#N/A	#N/A	#N/A	#N/A	#N/A	#N/A	#N/A	#N/A	#N/A	#N/A	#N/A	#N/A	#N/A	#N/A	#N/A
ENSG00000268155	AL161450.1	#N/A	#N/A	#N/A	#N/A	#N/A	#N/A	#N/A	#N/A	#N/A	#N/A	#N/A	#N/A	#N/A	#N/A	#N/A	#N/A	#N/A	#N/A
ENSG00000268925	AL161645.2	#N/A	#N/A	#N/A	#N/A	#N/A	#N/A	#N/A	#N/A	#N/A	#N/A	#N/A	#N/A	#N/A	#N/A	#N/A	#N/A	#N/A	#N/A
ENSG00000267987	AL161784.1	#N/A	#N/A	#N/A	#N/A	#N/A	#N/A	#N/A	#N/A	#N/A	#N/A	#N/A	#N/A	#N/A	#N/A	#N/A	#N/A	#N/A	#N/A
ENSG00000212670	AL161915.1	0.290483	0.590989	0.832065	0.326186	0.99782	0.963247	0.0418248	0.166144	0.966281	0.0492274	0.999567	0.33351	NA	0.863462	NA	NA	NA	0.999961
ENSG00000214645	AL162389.1	#N/A	#N/A	#N/A	#N/A	#N/A	#N/A	#N/A	#N/A	#N/A	#N/A	#N/A	#N/A	#N/A	#N/A	#N/A	#N/A	#N/A	#N/A
ENSG00000234631	AL162407.1	#N/A	#N/A	#N/A	#N/A	#N/A	#N/A	#N/A	#N/A	#N/A	#N/A	#N/A	#N/A	#N/A	#N/A	#N/A	#N/A	#N/A	#N/A
ENSG00000269738	AL162424.1	#N/A	#N/A	#N/A	#N/A	#N/A	#N/A	#N/A	#N/A	#N/A	#N/A	#N/A	#N/A	#N/A	#N/A	#N/A	#N/A	#N/A	#N/A
ENSG00000234237	AL162431.1	#N/A	#N/A	#N/A	#N/A	#N/A	#N/A	#N/A	#N/A	#N/A	#N/A	#N/A	#N/A	#N/A	#N/A	#N/A	#N/A	#N/A	#N/A
ENSG00000259171	AL163636.6	#N/A	#N/A	#N/A	#N/A	#N/A	#N/A	#N/A	#N/A	#N/A	#N/A	#N/A	#N/A	#N/A	#N/A	#N/A	#N/A	#N/A	#N/A
ENSG00000215902	AL353354.1	#N/A	#N/A	#N/A	#N/A	#N/A	#N/A	#N/A	#N/A	#N/A	#N/A	#N/A	#N/A	#N/A	#N/A	#N/A	#N/A	#N/A	#N/A
ENSG00000269804	AL353354.2	#N/A	#N/A	#N/A	#N/A	#N/A	#N/A	#N/A	#N/A	#N/A	#N/A	#N/A	#N/A	#N/A	#N/A	#N/A	#N/A	#N/A	#N/A
ENSG00000269879	AL353583.1	#N/A	#N/A	#N/A	#N/A	#N/A	#N/A	#N/A	#N/A	#N/A	#N/A	#N/A	#N/A	#N/A	#N/A	#N/A	#N/A	#N/A	#N/A
ENSG00000228537	AL353608.1	#N/A	#N/A	#N/A	#N/A	#N/A	#N/A	#N/A	#N/A	#N/A	#N/A	#N/A	#N/A	#N/A	NA	NA	#N/A	#N/A	#N/A
ENSG00000233889	AL353698.1	#N/A	#N/A	#N/A	#N/A	#N/A	#N/A	#N/A	#N/A	#N/A	#N/A	#N/A	#N/A	#N/A	#N/A	#N/A	#N/A	#N/A	#N/A
ENSG00000227921	AL353791.1	#N/A	#N/A	#N/A	#N/A	#N/A	#N/A	#N/A	#N/A	#N/A	#N/A	#N/A	#N/A	#N/A	#N/A	#N/A	#N/A	#N/A	#N/A
ENSG00000268578	AL354718.1	0.0457823	0.89135	#N/A	0.0912367	#N/A	#N/A	0.00477104	0.336789	0.733172	0.0531416	#N/A	#N/A	NA	0.985528	NA	NA	#N/A	#N/A
ENSG00000269591	AL354808.2	#N/A	#N/A	#N/A	#N/A	#N/A	#N/A	#N/A	#N/A	#N/A	#N/A	#N/A	#N/A	#N/A	#N/A	#N/A	#N/A	#N/A	#N/A
ENSG00000215428	AL354898.1	#N/A	#N/A	#N/A	#N/A	#N/A	#N/A	#N/A	#N/A	#N/A	#N/A	#N/A	#N/A	#N/A	#N/A	#N/A	#N/A	#N/A	#N/A
ENSG00000227164	AL354993.1	#N/A	#N/A	#N/A	#N/A	#N/A	#N/A	#N/A	#N/A	#N/A	#N/A	#N/A	#N/A	#N/A	#N/A	#N/A	#N/A	#N/A	#N/A
ENSG00000177596	AL355390.1	#N/A	#N/A	#N/A	#N/A	0.99782	#N/A	#N/A	#N/A	#N/A	#N/A	0.999567	#N/A	#N/A	#N/A	#N/A	#N/A	#N/A	#N/A
ENSG00000224474	AL355490.1	#N/A	#N/A	#N/A	#N/A	#N/A	#N/A	#N/A	#N/A	#N/A	#N/A	#N/A	#N/A	#N/A	#N/A	#N/A	#N/A	#N/A	#N/A
ENSG00000268421	AL355531.2	#N/A	#N/A	#N/A	#N/A	0.99782	#N/A	#N/A	#N/A	#N/A	#N/A	0.999567	#N/A	#N/A	#N/A	#N/A	#N/A	#N/A	#N/A
ENSG00000269766	AL356215.1	#N/A	#N/A	#N/A	#N/A	#N/A	#N/A	#N/A	#N/A	#N/A	#N/A	#N/A	#N/A	#N/A	#N/A	#N/A	#N/A	#N/A	#N/A
ENSG00000225996	AL356356.1	0.689211	0.1055	#N/A	0.397834	#N/A	#N/A	0.328703	0.00020601	#N/A	0.0197486	#N/A	#N/A	NA	#N/A	NA	#N/A	#N/A	0.999961
ENSG00000248835	AL357673.1	0.967595	0.606626	0.868744	0.168916	0.99782	0.969743	0.687588	0.762637	0.87757	0.00233194	0.999567	0.593123	NA	0.422558	NA	NA	NA	0.999961
ENSG00000269295	AL358113.1	#N/A	#N/A	#N/A	#N/A	#N/A	#N/A	#N/A	#N/A	#N/A	#N/A	#N/A	#N/A	#N/A	#N/A	#N/A	#N/A	#N/A	#N/A
ENSG00000267802	AL358333.1	#N/A	#N/A	#N/A	#N/A	#N/A	#N/A	#N/A	#N/A	#N/A	#N/A	#N/A	#N/A	#N/A	#N/A	#N/A	#N/A	#N/A	#N/A
ENSG00000268211	AL359091.2	#N/A	#N/A	#N/A	0.560127	0.99782	0.963247	#N/A	#N/A	#N/A	0.197955	0.999567	0.0874065	#N/A	#N/A	#N/A	#N/A	#N/A	#N/A
ENSG00000204038	AL359195.1	#N/A	#N/A	#N/A	#N/A	#N/A	#N/A	#N/A	#N/A	#N/A	#N/A	#N/A	#N/A	#N/A	#N/A	#N/A	#N/A	#N/A	#N/A
ENSG00000269494	AL359693.1	#N/A	#N/A	#N/A	#N/A	#N/A	#N/A	#N/A	#N/A	#N/A	#N/A	#N/A	#N/A	#N/A	#N/A	#N/A	#N/A	#N/A	#N/A
ENSG00000205850	AL359736.1	#N/A	#N/A	#N/A	#N/A	#N/A	#N/A	#N/A	#N/A	#N/A	#N/A	#N/A	#N/A	#N/A	#N/A	#N/A	#N/A	#N/A	#N/A
ENSG00000205740	AL359878.1	#N/A	#N/A	#N/A	#N/A	#N/A	#N/A	#N/A	#N/A	#N/A	#N/A	#N/A	#N/A	#N/A	#N/A	#N/A	#N/A	#N/A	#N/A
ENSG00000196979	AL360004.1	#N/A	#N/A	#N/A	#N/A	#N/A	#N/A	#N/A	#N/A	#N/A	#N/A	#N/A	#N/A	#N/A	#N/A	#N/A	#N/A	#N/A	#N/A
ENSG00000268882	AL360181.1	#N/A	#N/A	#N/A	#N/A	#N/A	#N/A	#N/A	#N/A	#N/A	#N/A	#N/A	#N/A	#N/A	NA	NA	#N/A	#N/A	#N/A
ENSG00000203286	AL365202.1	#N/A	#N/A	#N/A	#N/A	#N/A	#N/A	#N/A	#N/A	#N/A	#N/A	#N/A	#N/A	#N/A	#N/A	#N/A	#N/A	#N/A	#N/A
ENSG00000269408	AL390778.1	#N/A	#N/A	#N/A	0.184292	0.99782	#N/A	#N/A	#N/A	#N/A	#N/A	0.999567	#N/A	#N/A	0.41743	NA	NA	NA	0.999961
ENSG00000212928	AL391152.1	#N/A	#N/A	#N/A	#N/A	#N/A	#N/A	#N/A	#N/A	#N/A	#N/A	#N/A	#N/A	#N/A	#N/A	#N/A	#N/A	#N/A	#N/A
ENSG00000204049	AL391421.1	#N/A	#N/A	#N/A	#N/A	0.99782	#N/A	#N/A	#N/A	#N/A	#N/A	0.999567	#N/A	#N/A	#N/A	#N/A	#N/A	#N/A	#N/A
ENSG00000268059	AL441883.1	#N/A	#N/A	#N/A	#N/A	#N/A	#N/A	#N/A	#N/A	#N/A	#N/A	#N/A	#N/A	#N/A	#N/A	#N/A	#N/A	#N/A	#N/A
ENSG00000176134	AL445665.1	#N/A	#N/A	#N/A	#N/A	#N/A	#N/A	#N/A	#N/A	#N/A	#N/A	#N/A	#N/A	#N/A	#N/A	#N/A	#N/A	#N/A	#N/A
ENSG00000226974	AL445989.1	#N/A	#N/A	#N/A	#N/A	#N/A	#N/A	#N/A	#N/A	#N/A	#N/A	#N/A	#N/A	#N/A	#N/A	#N/A	#N/A	#N/A	#N/A
ENSG00000189275	AL450307.1	#N/A	#N/A	#N/A	#N/A	#N/A	#N/A	#N/A	#N/A	#N/A	#N/A	#N/A	#N/A	#N/A	#N/A	#N/A	#N/A	#N/A	#N/A
ENSG00000232866	AL513478.1	#N/A	#N/A	#N/A	#N/A	#N/A	#N/A	#N/A	#N/A	#N/A	#N/A	#N/A	#N/A	#N/A	#N/A	#N/A	#N/A	#N/A	#N/A
ENSG00000187461	AL583828.1	#N/A	#N/A	#N/A	#N/A	#N/A	#N/A	#N/A	#N/A	#N/A	#N/A	#N/A	#N/A	#N/A	#N/A	#N/A	#N/A	#N/A	#N/A
ENSG00000269753	AL589739.1	#N/A	#N/A	#N/A	0.333687	#N/A	#N/A	#N/A	#N/A	#N/A	0.0111404	#N/A	#N/A	#N/A	#N/A	#N/A	#N/A	#N/A	#N/A
ENSG00000240510	AL589765.1	#N/A	#N/A	#N/A	#N/A	#N/A	#N/A	#N/A	#N/A	#N/A	#N/A	#N/A	#N/A	#N/A	#N/A	#N/A	#N/A	#N/A	#N/A
ENSG00000268781	AL590235.1	#N/A	#N/A	#N/A	#N/A	#N/A	#N/A	#N/A	#N/A	#N/A	#N/A	#N/A	#N/A	#N/A	#N/A	#N/A	#N/A	#N/A	#N/A
ENSG00000268172	AL590452.1	0.125629	0.0338182	0.915039	0.591921	0.99782	0.996957	0.00391569	0.00114334	0.789308	0.0969767	0.999567	0.659786	0.234855	0.206266	NA	NA	#N/A	#N/A
ENSG00000268146	AL590483.1	#N/A	#N/A	#N/A	#N/A	#N/A	#N/A	#N/A	#N/A	#N/A	#N/A	#N/A	#N/A	#N/A	#N/A	#N/A	#N/A	#N/A	#N/A
ENSG00000269620	AL590560.1	0.0567817	0.0149628	0.920846	0.115138	0.99782	0.969743	0.0430261	0.0049819	0.850156	0.016552	0.999567	0.745745	0.192623	0.0769758	NA	0.316934	NA	0.999961
ENSG00000232850	AL590708.2	#N/A	#N/A	#N/A	#N/A	#N/A	#N/A	#N/A	#N/A	#N/A	#N/A	#N/A	#N/A	#N/A	#N/A	#N/A	#N/A	#N/A	#N/A
ENSG00000268387	AL590714.1	0.136625	0.0855939	#N/A	0.251502	#N/A	#N/A	0.0184094	0.00837729	#N/A	0.0483989	#N/A	#N/A	#N/A	#N/A	#N/A	NA	#N/A	#N/A
ENSG00000203301	AL590822.1	#N/A	#N/A	#N/A	#N/A	#N/A	#N/A	#N/A	#N/A	#N/A	0.237436	#N/A	#N/A	#N/A	#N/A	#N/A	#N/A	#N/A	#N/A
ENSG00000269554	AL590822.2	#N/A	#N/A	#N/A	0.149485	0.99782	#N/A	#N/A	#N/A	#N/A	0.00595881	0.999567	#N/A	#N/A	#N/A	#N/A	NA	#N/A	#N/A
ENSG00000213121	AL590867.1	#N/A	#N/A	#N/A	0.60211	0.99782	#N/A	#N/A	#N/A	#N/A	#N/A	0.999567	#N/A	#N/A	#N/A	#N/A	#N/A	#N/A	#N/A
ENSG00000214239	AL591025.1	#N/A	#N/A	#N/A	#N/A	#N/A	#N/A	#N/A	#N/A	#N/A	#N/A	#N/A	#N/A	#N/A	#N/A	#N/A	#N/A	#N/A	#N/A
ENSG00000269337	AL591479.1	0.197394	0.297199	0.904421	0.686939	0.99782	0.999899	0.00762427	0.0558575	0.899462	0.0999418	0.999567	0.58753	0.570901	0.61057	NA	NA	NA	0.999961
ENSG00000215020	AL591684.1	#N/A	#N/A	#N/A	#N/A	#N/A	#N/A	#N/A	#N/A	#N/A	#N/A	#N/A	#N/A	#N/A	#N/A	#N/A	#N/A	#N/A	#N/A
ENSG00000268154	AL591806.1	#N/A	#N/A	#N/A	#N/A	#N/A	#N/A	#N/A	#N/A	#N/A	#N/A	#N/A	#N/A	#N/A	#N/A	#N/A	#N/A	#N/A	#N/A
ENSG00000231360	AL592284.1	0.656139	0.808658	0.795101	0.526465	0.99782	0.963247	0.49784	0.464892	0.988094	0.0257928	0.999567	0.997905	0.916659	0.938221	NA	NA	NA	0.999961
ENSG00000268662	AL596220.1	#N/A	#N/A	#N/A	#N/A	#N/A	#N/A	#N/A	#N/A	#N/A	#N/A	#N/A	#N/A	#N/A	#N/A	#N/A	#N/A	#N/A	#N/A
ENSG00000215033	AL603965.1	#N/A	#N/A	#N/A	#N/A	#N/A	#N/A	#N/A	#N/A	#N/A	#N/A	#N/A	#N/A	#N/A	#N/A	#N/A	#N/A	#N/A	#N/A
ENSG00000268141	AL606500.1	#N/A	#N/A	#N/A	#N/A	#N/A	#N/A	#N/A	#N/A	#N/A	#N/A	#N/A	#N/A	#N/A	#N/A	#N/A	#N/A	#N/A	#N/A
ENSG00000267884	AL626787.1	#N/A	#N/A	#N/A	#N/A	#N/A	#N/A	#N/A	#N/A	#N/A	#N/A	#N/A	#N/A	#N/A	#N/A	#N/A	#N/A	#N/A	#N/A
ENSG00000197502	AL627171.1	#N/A	#N/A	#N/A	#N/A	#N/A	#N/A	#N/A	#N/A	#N/A	#N/A	#N/A	#N/A	#N/A	#N/A	#N/A	#N/A	#N/A	#N/A
ENSG00000269832	AL627171.2	#N/A	#N/A	#N/A	#N/A	0.99782	#N/A	#N/A	#N/A	#N/A	#N/A	0.999567	#N/A	#N/A	#N/A	#N/A	#N/A	#N/A	#N/A
ENSG00000237683	AL627309.1	0.00134145	0.000476271	0.999796	0.00894695	0.99782	0.993384	0.000589522	0.000163419	0.992822	0.00294076	0.999567	0.755935	0.000945106	0.00029774	NA	0.100157	NA	0.999961
ENSG00000268179	AL645608.1	#N/A	#N/A	#N/A	#N/A	#N/A	#N/A	#N/A	#N/A	#N/A	#N/A	#N/A	#N/A	#N/A	#N/A	#N/A	#N/A	#N/A	#N/A
ENSG00000269308	AL645608.2	#N/A	#N/A	#N/A	#N/A	#N/A	#N/A	#N/A	#N/A	#N/A	#N/A	#N/A	#N/A	#N/A	#N/A	#N/A	#N/A	#N/A	#N/A
ENSG00000215014	AL645728.1	0.592747	0.565822	0.679256	0.857867	0.99782	0.982974	0.981324	0.229739	0.817806	0.297387	0.999567	0.971698	0.846222	0.79881	NA	NA	NA	0.999961
ENSG00000227839	AL645730.2	#N/A	#N/A	#N/A	#N/A	#N/A	#N/A	#N/A	#N/A	#N/A	#N/A	#N/A	#N/A	#N/A	#N/A	#N/A	#N/A	#N/A	#N/A
ENSG00000268923	AL645922.1	#N/A	#N/A	#N/A	#N/A	#N/A	#N/A	#N/A	#N/A	#N/A	#N/A	#N/A	#N/A	#N/A	#N/A	#N/A	#N/A	#N/A	#N/A
ENSG00000268365	AL646016.1	#N/A	#N/A	#N/A	#N/A	#N/A	#N/A	#N/A	#N/A	#N/A	#N/A	#N/A	#N/A	#N/A	#N/A	#N/A	#N/A	#N/A	#N/A
ENSG00000269831	AL669831.1	#N/A	#N/A	#N/A	#N/A	#N/A	#N/A	#N/A	#N/A	#N/A	#N/A	#N/A	#N/A	#N/A	#N/A	#N/A	#N/A	#N/A	#N/A
ENSG00000268996	AL807752.1	0.994885	0.678301	0.881757	0.266465	#N/A	#N/A	0.438338	0.153175	0.885806	0.0494092	#N/A	#N/A	NA	#N/A	NA	#N/A	#N/A	#N/A
ENSG00000230610	AL929472.1	#N/A	#N/A	#N/A	#N/A	#N/A	#N/A	#N/A	#N/A	#N/A	#N/A	#N/A	#N/A	#N/A	#N/A	#N/A	#N/A	#N/A	#N/A
ENSG00000236029	AL953854.2	#N/A	#N/A	#N/A	0.697515	0.99782	#N/A	#N/A	#N/A	#N/A	#N/A	0.999567	#N/A	#N/A	#N/A	#N/A	#N/A	#N/A	#N/A
ENSG00000148218	ALAD	0.0471854	0.0721503	0.93195	0.0152143	0.99782	0.963247	0.0313666	0.119017	0.853453	0.00128712	0.999567	0.213415	0.207151	0.415366	NA	0.227287	0.999813	0.999961
ENSG00000023330	ALAS1	0.0478092	0.00280654	0.848414	0.302619	0.99782	0.982974	0.0166489	0.000695098	0.728664	0.286801	0.999567	0.820315	0.154154	0.00868446	0.736956	0.813498	0.999813	0.999961
ENSG00000158578	ALAS2	0.00687664	0.00402552	#N/A	0.0207077	#N/A	#N/A	0.000566798	0.000284721	#N/A	0.000938181	#N/A	#N/A	0.00032702	0.000173815	#N/A	0.00300795	#N/A	#N/A
ENSG00000163631	ALB	#N/A	#N/A	#N/A	0.472992	0.99782	#N/A	#N/A	#N/A	#N/A	#N/A	0.999567	#N/A	#N/A	#N/A	#N/A	#N/A	#N/A	#N/A
ENSG00000170017	ALCAM	0.722485	0.282491	0.910113	0.815005	0.99782	0.993282	0.364002	0.241771	0.920415	0.881234	0.999567	0.79079	0.865859	0.705515	NA	0.872928	NA	0.999961
ENSG00000161618	ALDH16A1	0.157084	0.120469	0.999796	0.000681155	0.836453	0.990609	0.212388	0.0507832	0.94625	0.000776385	0.772083	0.779836	0.260766	0.0868989	0.935737	0.0489742	0.999813	0.999961
ENSG00000059573	ALDH18A1	0.116154	0.00382537	0.907978	4.11431e-06	0.99782	0.986969	0.200623	0.000481777	0.692623	1.5589e-06	0.999567	0.755935	0.130724	0.00181528	0.776288	0.000513885	0.999813	0.999961
ENSG00000165092	ALDH1A1	0.0214846	5.06205e-05	0.390672	0.511044	#N/A	0.982974	0.00784685	2.56616e-06	0.570896	0.0604598	#N/A	0.961903	0.0515938	1.27584e-05	NA	NA	#N/A	0.999961
ENSG00000128918	ALDH1A2	0.0803212	0.0324004	#N/A	0.719239	0.99782	#N/A	0.00598269	0.00139468	#N/A	0.330451	0.999567	#N/A	NA	NA	#N/A	NA	#N/A	#N/A
ENSG00000184254	ALDH1A3	#N/A	#N/A	#N/A	0.327719	0.99782	0.963247	#N/A	#N/A	#N/A	0.0974468	0.999567	0.971663	NA	#N/A	NA	#N/A	#N/A	0.999961
ENSG00000137124	ALDH1B1	0.0164138	0.044099	0.999796	0.00496575	0.99782	0.993384	0.00715974	0.0176223	0.982146	3.35378e-05	0.999567	0.999199	0.190339	0.111742	0.981186	0.121147	NA	0.999961
ENSG00000144908	ALDH1L1	#N/A	#N/A	#N/A	0.228117	0.999837	#N/A	#N/A	#N/A	#N/A	#N/A	0.999567	#N/A	#N/A	#N/A	#N/A	#N/A	NA	#N/A
ENSG00000136010	ALDH1L2	#N/A	#N/A	0.976153	#N/A	#N/A	#N/A	#N/A	0.283551	0.956956	#N/A	#N/A	#N/A	#N/A	#N/A	NA	#N/A	#N/A	#N/A
ENSG00000111275	ALDH2	0.00110997	0.000158019	0.458342	5.17483e-06	0.99782	0.993219	0.000317227	1.33563e-07	0.601365	9.51531e-07	0.999567	0.892719	0.000484958	2.30056e-07	NA	5.98191e-05	#N/A	0.999961
ENSG00000108602	ALDH3A1	#N/A	#N/A	#N/A	#N/A	#N/A	#N/A	#N/A	#N/A	#N/A	#N/A	#N/A	#N/A	#N/A	#N/A	#N/A	#N/A	#N/A	#N/A
ENSG00000072210	ALDH3A2	0.251144	0.0772639	0.997756	0.0458556	0.99782	0.963247	0.125867	0.121396	0.839771	0.0339641	0.999567	0.516163	0.377546	0.435465	0.953414	0.504487	0.999813	0.999961
ENSG00000006534	ALDH3B1	6.69123e-06	2.92293e-05	#N/A	0.000778801	0.99782	#N/A	2.13828e-07	1.33817e-08	#N/A	1.1973e-05	0.999567	#N/A	4.00402e-05	6.82547e-06	#N/A	0.0439962	#N/A	#N/A
ENSG00000132746	ALDH3B2	#N/A	#N/A	#N/A	#N/A	0.99782	0.989099	#N/A	#N/A	#N/A	#N/A	0.999567	0.861358	NA	#N/A	NA	#N/A	NA	0.999961
ENSG00000159423	ALDH4A1	0.112471	0.301985	0.774769	0.837933	0.99782	0.963247	0.278579	0.130109	0.960116	0.338969	0.999567	0.698519	0.167516	0.13831	NA	NA	NA	0.999961
ENSG00000112294	ALDH5A1	0.784672	0.263507	0.798307	0.424235	0.99782	0.993384	0.473674	0.0968224	0.831795	0.0484948	0.999567	0.924487	0.85658	0.46073	NA	NA	NA	0.999961
ENSG00000119711	ALDH6A1	0.921567	0.437103	0.868744	0.335728	0.99782	0.996957	0.867201	0.371234	0.861179	0.0377234	0.999567	0.901324	0.879735	0.735163	NA	NA	NA	0.999961
ENSG00000164904	ALDH7A1	0.900266	0.13143	0.45387	0.646409	0.99782	0.993282	0.60071	0.000172719	0.607469	#N/A	0.999567	0.924487	NA	#N/A	NA	#N/A	#N/A	0.999961
ENSG00000118514	ALDH8A1	0.523311	0.350968	0.957634	0.111896	0.99782	0.963247	0.0959173	0.020093	0.9525	0.00225325	0.999567	0.198059	NA	NA	NA	NA	NA	0.999961
ENSG00000143149	ALDH9A1	0.785929	0.689082	0.970645	0.0924947	0.99782	0.998842	0.609299	0.0483719	0.839553	0.0348489	0.999567	0.963616	0.789247	0.38728	0.880261	0.525925	0.999813	0.999961
ENSG00000149925	ALDOA	0.138952	0.0499308	0.861173	0.243056	0.99782	0.963247	0.060489	0.0168037	0.790896	#N/A	0.999567	0.676343	0.105138	0.00515535	0.740661	0.94275	0.999813	0.999961
ENSG00000136872	ALDOB	#N/A	#N/A	#N/A	#N/A	0.99782	#N/A	#N/A	#N/A	#N/A	#N/A	0.999567	#N/A	#N/A	#N/A	#N/A	#N/A	#N/A	#N/A
ENSG00000109107	ALDOC	0.142924	0.978448	0.651822	8.04158e-06	0.00802025	0.963247	0.186672	0.957957	0.659275	8.08937e-06	0.00369942	0.186073	0.210878	0.757024	0.674974	0.000477428	0.032471	0.999961
ENSG00000033011	ALG1	0.962201	0.298504	0.849672	0.0355916	0.99782	0.982974	0.620941	0.103888	0.636712	0.000546448	0.999567	0.651412	0.939659	0.275001	NA	0.22527	NA	0.999961
ENSG00000139133	ALG10	0.979056	0.897166	0.998168	0.65363	0.99782	0.996957	0.857942	0.406682	0.869779	0.385796	0.999567	0.916961	0.954498	0.70014	NA	0.715189	NA	0.999961
ENSG00000175548	ALG10B	0.232197	0.434558	0.888584	0.602146	0.99782	0.963247	0.101638	0.190031	0.792228	0.349524	0.999567	0.487227	0.602838	0.900253	NA	NA	NA	0.999961
ENSG00000253710	ALG11	0.43991	0.0383759	0.796062	0.758348	0.99782	0.998842	0.310948	0.0423839	0.867061	0.764202	0.999567	0.905271	0.773804	0.33151	NA	0.939071	NA	0.999961
ENSG00000182858	ALG12	0.522712	0.661192	0.952777	0.548954	0.99782	0.963247	0.372493	0.8363	0.908653	0.253803	0.999567	0.63512	0.808797	0.989732	NA	0.873984	NA	0.999961
ENSG00000101901	ALG13	0.990326	0.00896474	0.435526	0.463041	0.99782	0.966139	0.73931	0.0105176	0.600235	0.651453	0.999567	0.898884	0.935948	0.0172891	0.347467	0.88146	0.999813	0.999961
ENSG00000172339	ALG14	0.861171	0.556809	0.819123	0.0230522	0.99782	0.963247	0.459043	0.729318	0.791017	0.0105465	0.999567	0.581543	0.955199	0.642626	NA	NA	NA	0.999961
ENSG00000189366	ALG1L	#N/A	#N/A	#N/A	#N/A	#N/A	#N/A	#N/A	#N/A	#N/A	#N/A	#N/A	#N/A	#N/A	#N/A	#N/A	#N/A	#N/A	#N/A
ENSG00000119523	ALG2	0.879871	0.652574	0.963092	0.749329	0.99782	0.990609	0.995896	0.0744555	0.791017	0.159518	0.999567	0.988428	0.822268	0.437661	0.895419	0.685481	NA	0.999961
ENSG00000214160	ALG3	0.104182	0.0105915	0.970526	2.65633e-05	0.99782	0.993384	0.158197	0.00372429	0.820879	0.000116718	#N/A	0.799186	0.0820329	0.00179857	0.914732	0.000591501	0.999813	0.999961
ENSG00000120697	ALG5	0.247714	0.888974	0.78938	0.106054	0.99782	0.996957	0.193997	0.577479	0.825553	0.046015	0.999567	0.999199	0.411745	0.609534	0.866367	0.579355	0.999813	0.999961
ENSG00000088035	ALG6	0.703813	0.201654	0.586796	0.61224	0.99782	0.964917	0.748919	0.0735618	0.81587	0.162414	0.999567	0.98395	0.802445	0.550228	NA	NA	NA	0.999961
ENSG00000159063	ALG8	0.0154565	0.340785	0.694226	0.00185043	0.99782	0.982974	0.0101829	0.0236787	0.727599	0.00143634	0.999567	0.845871	0.0844812	0.248799	0.748682	0.259726	0.999813	0.999961
ENSG00000086848	ALG9	0.587153	0.37848	0.658221	0.93724	0.99782	0.996957	0.924478	0.504743	0.917609	0.660873	0.999567	0.865082	0.599737	0.873688	0.73076	0.867051	0.999813	0.999961
ENSG00000258529	ALG9	0.656792	0.410594	0.947674	0.942818	0.99782	0.99934	0.9269	0.761189	0.954021	0.797397	0.999567	0.841931	NA	0.545464	NA	NA	#N/A	0.999961
ENSG00000171094	ALK	#N/A	#N/A	#N/A	#N/A	#N/A	#N/A	#N/A	#N/A	#N/A	#N/A	#N/A	#N/A	#N/A	#N/A	#N/A	#N/A	#N/A	#N/A
ENSG00000100601	ALKBH1	0.427347	0.0921166	0.810226	0.0314371	0.99782	0.963247	0.366312	0.0243018	0.775075	0.0150419	0.999567	0.502958	0.590202	0.148975	NA	0.281083	NA	0.999961
ENSG00000189046	ALKBH2	0.561633	0.180702	0.814167	0.182765	0.99782	0.993282	0.594753	0.110755	0.801846	0.0671215	0.999567	0.962246	0.625582	0.123492	0.78091	0.533409	NA	0.999961
ENSG00000166199	ALKBH3	0.957802	0.622648	0.937047	0.307665	0.99782	0.980368	0.675178	0.239105	0.870752	0.218227	0.999567	0.820623	0.928119	0.432977	0.822168	0.725124	0.999813	0.999961
ENSG00000160993	ALKBH4	0.362688	0.320514	0.997756	0.989532	0.99782	0.993384	0.449534	0.580154	0.995	0.472359	0.999567	0.987632	0.593288	0.360827	NA	0.930309	NA	0.999961
ENSG00000091542	ALKBH5	0.628252	0.732931	0.825095	0.491985	0.99782	0.980368	0.512008	0.241771	0.655268	0.0570959	#N/A	0.727706	0.805801	0.338719	0.659796	0.477078	0.999813	0.999961
ENSG00000239382	ALKBH6	0.386303	0.978761	0.784812	0.667475	0.99782	0.963247	0.408156	0.704969	0.733678	0.832401	#N/A	0.584028	0.633073	0.660815	0.684687	0.971081	0.999813	0.999961
ENSG00000125652	ALKBH7	0.174315	0.115185	0.965428	0.0305307	0.99782	0.980368	0.122345	0.327083	0.852015	0.00524831	0.999567	0.866324	0.455278	0.654775	NA	0.229186	NA	0.999961
ENSG00000137760	ALKBH8	0.971961	0.14467	0.746816	0.18336	0.99782	0.988506	0.883298	0.18617	0.777942	0.0289782	0.999567	0.951144	0.963784	0.537073	NA	0.561428	NA	0.999961
ENSG00000151360	ALLC	#N/A	#N/A	#N/A	#N/A	#N/A	#N/A	#N/A	#N/A	#N/A	#N/A	#N/A	#N/A	#N/A	#N/A	#N/A	#N/A	#N/A	#N/A
ENSG00000116127	ALMS1	0.0422572	0.0207643	0.782952	0.726477	0.99782	0.982974	0.0495549	0.0123655	0.659275	0.870442	0.950736	0.782662	0.317839	0.0786925	0.796566	0.930309	NA	0.999961
ENSG00000108839	ALOX12	0.0145931	0.00260103	#N/A	0.0632738	0.99782	#N/A	0.000173011	2.13715e-05	#N/A	0.000699628	0.999567	#N/A	0.19927	0.10711	#N/A	NA	#N/A	#N/A
ENSG00000179477	ALOX12B	#N/A	#N/A	#N/A	0.286876	0.99782	0.963247	#N/A	#N/A	#N/A	0.222236	0.999567	0.133657	#N/A	#N/A	#N/A	NA	NA	0.999961
ENSG00000161905	ALOX15	#N/A	#N/A	#N/A	#N/A	#N/A	#N/A	#N/A	#N/A	#N/A	0.467448	#N/A	#N/A	#N/A	#N/A	#N/A	#N/A	#N/A	#N/A
ENSG00000179593	ALOX15B	0.324175	0.504961	#N/A	#N/A	#N/A	#N/A	#N/A	#N/A	#N/A	#N/A	#N/A	#N/A	#N/A	#N/A	#N/A	#N/A	#N/A	#N/A
ENSG00000012779	ALOX5	1.23404e-06	4.63964e-07	#N/A	4.68878e-06	0.99782	0.963247	1.40189e-07	5.65214e-09	#N/A	1.75061e-06	0.999567	0.219135	6.19956e-11	2.53326e-13	#N/A	2.36413e-05	NA	0.999961
ENSG00000132965	ALOX5AP	0.817099	0.479767	0.77679	0.170224	0.434982	0.963247	0.526518	0.510823	0.733172	0.38284	0.763136	0.488853	0.923968	0.28339	0.6676	0.673175	0.999813	0.999961
ENSG00000179148	ALOXE3	#N/A	#N/A	#N/A	0.911452	0.99782	#N/A	#N/A	#N/A	#N/A	0.777026	0.999567	#N/A	#N/A	#N/A	#N/A	#N/A	#N/A	#N/A
ENSG00000163295	ALPI	#N/A	#N/A	#N/A	#N/A	#N/A	#N/A	#N/A	#N/A	#N/A	#N/A	#N/A	#N/A	#N/A	#N/A	#N/A	#N/A	#N/A	#N/A
ENSG00000073331	ALPK1	0.0514521	0.000564662	0.806275	0.272631	0.99782	0.980179	0.0295939	0.000587576	0.939622	0.0496356	0.670635	0.635637	0.118897	0.0101867	NA	0.63377	NA	0.999961
ENSG00000198796	ALPK2	0.386171	0.993606	0.690588	0.95531	0.99782	0.963247	0.00633933	0.508545	0.661299	0.834234	0.999567	0.0864367	#N/A	NA	NA	NA	NA	#N/A
ENSG00000136383	ALPK3	#N/A	0.750945	#N/A	0.86456	0.99782	#N/A	#N/A	0.0642465	#N/A	0.679187	0.999567	#N/A	#N/A	#N/A	#N/A	#N/A	#N/A	#N/A
ENSG00000162551	ALPL	0.00752983	0.00955412	#N/A	0.335914	0.99782	#N/A	0.00400765	0.000796103	#N/A	0.0106743	0.999567	#N/A	0.112941	0.0500624	#N/A	NA	#N/A	#N/A
ENSG00000163283	ALPP	#N/A	#N/A	#N/A	#N/A	0.99782	#N/A	#N/A	#N/A	#N/A	#N/A	0.999567	#N/A	#N/A	#N/A	#N/A	#N/A	#N/A	#N/A
ENSG00000163286	ALPPL2	#N/A	#N/A	#N/A	#N/A	#N/A	#N/A	#N/A	#N/A	#N/A	#N/A	#N/A	#N/A	#N/A	#N/A	#N/A	#N/A	#N/A	#N/A
ENSG00000003393	ALS2	0.874333	0.117254	0.762929	0.319272	0.99782	0.996957	0.637142	0.0836253	0.883832	0.0846527	0.999567	0.91131	0.965495	0.593157	NA	0.651531	NA	0.999961
ENSG00000178038	ALS2CL	0.000537526	4.93769e-05	#N/A	0.444808	0.99782	0.963247	0.000111154	1.34451e-06	#N/A	0.0163945	0.999567	0.177995	0.0207468	0.00656406	#N/A	NA	#N/A	#N/A
ENSG00000155754	ALS2CR11	#N/A	#N/A	#N/A	#N/A	#N/A	#N/A	#N/A	#N/A	#N/A	#N/A	#N/A	#N/A	#N/A	#N/A	#N/A	#N/A	#N/A	#N/A
ENSG00000155749	ALS2CR12	0.00220463	0.00338214	0.907697	0.339684	0.99782	0.980368	0.00104638	0.00145286	0.881279	0.0228003	0.999567	0.397666	0.0215198	0.0265318	NA	NA	NA	0.999961
ENSG00000180318	ALX1	#N/A	#N/A	#N/A	#N/A	#N/A	#N/A	#N/A	#N/A	#N/A	#N/A	#N/A	#N/A	#N/A	#N/A	#N/A	#N/A	#N/A	#N/A
ENSG00000156150	ALX3	#N/A	#N/A	#N/A	#N/A	0.99782	#N/A	#N/A	#N/A	#N/A	#N/A	0.999567	#N/A	#N/A	#N/A	#N/A	#N/A	#N/A	#N/A
ENSG00000052850	ALX4	#N/A	#N/A	#N/A	#N/A	#N/A	#N/A	#N/A	#N/A	#N/A	#N/A	#N/A	#N/A	#N/A	#N/A	#N/A	#N/A	#N/A	#N/A
ENSG00000183684	ALYREF	6.16425e-06	4.65749e-05	0.762929	3.16719e-05	0.99782	0.977769	7.66133e-06	4.382e-05	0.734663	7.82763e-05	#N/A	0.803968	4.90489e-12	9.68935e-12	0.576931	0.00139544	0.999813	0.999961
ENSG00000242110	AMACR	0.385325	0.938386	0.720816	0.144933	0.99782	0.990609	0.749593	0.923937	0.909116	0.029917	0.999567	0.964351	0.512494	0.866721	NA	NA	NA	0.999961
ENSG00000178522	AMBN	#N/A	#N/A	#N/A	#N/A	#N/A	#N/A	#N/A	#N/A	#N/A	#N/A	#N/A	#N/A	#N/A	#N/A	#N/A	#N/A	#N/A	#N/A
ENSG00000106927	AMBP	#N/A	#N/A	#N/A	#N/A	#N/A	#N/A	#N/A	#N/A	#N/A	#N/A	#N/A	#N/A	#N/A	#N/A	#N/A	#N/A	#N/A	#N/A
ENSG00000110497	AMBRA1	0.566032	0.808499	0.830342	0.403537	0.99782	0.963247	0.72275	0.198112	0.723053	0.374124	#N/A	0.508382	0.770993	0.607554	0.698136	0.895733	0.999813	0.999961
ENSG00000123505	AMD1	0.0216038	0.791718	0.576712	0.262397	0.99782	0.963247	0.0048621	0.880276	0.601365	0.0154624	0.999567	0.294585	0.0264084	0.878939	0.564563	0.270725	0.999813	0.999961
ENSG00000139344	AMDHD1	0.418351	0.460983	#N/A	0.86456	0.99782	0.980368	0.00313808	0.00395397	#N/A	0.772568	0.999567	0.134427	#N/A	#N/A	#N/A	#N/A	#N/A	#N/A
ENSG00000162066	AMDHD2	0.654609	0.0206188	0.675585	0.401012	0.99782	0.963247	0.675763	0.151104	0.839771	0.0491356	0.999567	0.822103	0.907394	0.331073	0.767863	0.505167	0.999813	0.999961
ENSG00000125363	AMELX	#N/A	#N/A	#N/A	#N/A	#N/A	#N/A	#N/A	#N/A	#N/A	#N/A	#N/A	#N/A	#N/A	#N/A	#N/A	#N/A	#N/A	#N/A
ENSG00000099721	AMELY	#N/A	#N/A	#N/A	#N/A	#N/A	#N/A	#N/A	#N/A	#N/A	#N/A	#N/A	#N/A	#N/A	#N/A	#N/A	#N/A	#N/A	#N/A
ENSG00000184675	AMER1	0.189832	0.05948	0.914787	0.980602	0.99782	0.993282	0.0878399	0.00231821	0.956722	0.777391	0.999567	0.785288	0.321632	0.260494	NA	NA	NA	0.999961
ENSG00000165566	AMER2	#N/A	#N/A	#N/A	#N/A	0.99782	#N/A	#N/A	#N/A	#N/A	#N/A	0.999567	#N/A	#N/A	#N/A	#N/A	#N/A	#N/A	#N/A
ENSG00000178171	AMER3	#N/A	#N/A	#N/A	#N/A	0.99782	#N/A	#N/A	#N/A	#N/A	0.465576	0.999567	#N/A	#N/A	#N/A	#N/A	#N/A	#N/A	#N/A
ENSG00000159461	AMFR	0.288575	0.0470717	0.826075	0.0553351	0.99782	0.988932	0.285379	0.201461	0.89427	0.00911173	0.999567	0.866915	0.492834	0.391425	0.928629	0.112223	0.999813	0.999961
ENSG00000104899	AMH	0.075399	0.121648	#N/A	0.75701	0.99782	0.963247	0.000513045	0.00130537	#N/A	0.770797	0.999567	0.0836456	NA	NA	#N/A	NA	NA	#N/A
ENSG00000135409	AMHR2	#N/A	#N/A	#N/A	#N/A	#N/A	#N/A	#N/A	#N/A	#N/A	#N/A	#N/A	#N/A	#N/A	#N/A	#N/A	#N/A	#N/A	#N/A
ENSG00000160593	AMICA1	0.0752032	0.0517029	0.981836	0.7774	0.32235	0.963247	0.0419398	0.0604429	0.97339	#N/A	0.335457	0.812318	0.0509506	0.144732	0.934599	0.892237	0.217116	0.999961
ENSG00000181754	AMIGO1	5.7545e-05	1.20016e-05	#N/A	0.397834	0.99782	0.963247	1.4117e-05	1.18434e-06	#N/A	0.0330437	0.999567	0.142174	0.00806777	0.00219683	#N/A	NA	NA	#N/A
ENSG00000139211	AMIGO2	0.0620481	0.0103659	0.891841	0.250661	0.99782	0.993384	0.0302649	0.00657578	0.866894	0.00466803	0.97383	0.990082	0.406794	0.191736	NA	0.429254	NA	0.999961
ENSG00000176020	AMIGO3	0.881535	0.90709	0.999796	0.915343	0.99782	0.982974	0.542067	0.627215	0.981801	0.329535	0.999567	0.696807	0.825817	0.995052	NA	0.916449	NA	0.999961
ENSG00000101935	AMMECR1	0.0645494	0.0145203	0.966009	0.710624	0.99782	0.99512	0.035482	0.0524168	0.8017	0.934327	0.999567	0.888761	0.135327	0.219825	0.897707	0.945282	NA	0.999961
ENSG00000144233	AMMECR1L	0.990454	0.849016	0.95171	0.555943	0.99782	0.993282	0.92723	0.272058	0.852301	0.185304	0.999567	0.81586	0.987345	0.679529	NA	0.715189	NA	0.999961
ENSG00000166126	AMN	0.228501	0.685839	#N/A	0.922408	0.99782	#N/A	0.00213419	0.130715	#N/A	0.562524	0.999567	#N/A	#N/A	NA	#N/A	#N/A	#N/A	#N/A
ENSG00000151743	AMN1	0.209457	0.0250845	0.958731	0.787506	0.99782	0.993384	0.0915861	0.0263248	0.852301	0.175079	0.999567	0.927589	0.594867	0.367129	NA	NA	NA	0.999961
ENSG00000126016	AMOT	0.72418	0.0239446	0.461712	0.922408	0.99782	0.963247	0.359652	0.000236827	0.607469	0.565505	0.999567	0.898792	0.901617	0.138674	NA	#N/A	NA	0.999961
ENSG00000166025	AMOTL1	0.247409	0.137998	0.966723	0.864184	0.99782	0.963247	0.00705094	0.0010855	0.896593	0.373213	0.999567	0.115912	NA	NA	#N/A	NA	NA	0.999961
ENSG00000114019	AMOTL2	#N/A	#N/A	#N/A	#N/A	#N/A	#N/A	#N/A	#N/A	#N/A	#N/A	#N/A	#N/A	#N/A	#N/A	#N/A	#N/A	#N/A	#N/A
ENSG00000116748	AMPD1	#N/A	#N/A	#N/A	#N/A	#N/A	#N/A	#N/A	#N/A	#N/A	#N/A	#N/A	#N/A	#N/A	#N/A	#N/A	#N/A	#N/A	#N/A
ENSG00000116337	AMPD2	0.0104035	3.92679e-05	0.836514	0.000263835	0.99782	0.963247	0.00435167	0.000236248	0.963332	0.000184132	0.999567	0.364606	0.00166791	3.40478e-06	0.915039	0.000343308	0.999813	0.999961
ENSG00000133805	AMPD3	0.475575	0.12421	0.772329	0.487245	0.836453	0.982515	0.283364	0.0274732	0.660915	0.0378213	0.41326	0.897233	0.658166	0.305276	0.842042	0.569141	NA	0.999961
ENSG00000078053	AMPH	#N/A	#N/A	#N/A	0.474328	0.99782	0.963247	#N/A	#N/A	#N/A	0.144543	0.999567	0.0836456	#N/A	#N/A	#N/A	#N/A	NA	#N/A
ENSG00000145020	AMT	0.158898	0.00110621	0.632325	0.60211	0.99782	0.99934	0.076693	0.000704889	0.684797	0.0479607	0.999567	0.89747	0.382784	0.0494903	NA	0.707143	NA	0.999961
ENSG00000187689	AMTN	#N/A	#N/A	#N/A	#N/A	#N/A	#N/A	#N/A	#N/A	#N/A	#N/A	#N/A	#N/A	#N/A	#N/A	#N/A	#N/A	#N/A	#N/A
ENSG00000237763	AMY1A	0.175603	0.161427	#N/A	0.807341	#N/A	#N/A	0.000837008	0.000232253	#N/A	0.340687	#N/A	#N/A	#N/A	#N/A	#N/A	#N/A	#N/A	#N/A
ENSG00000174876	AMY1B	#N/A	#N/A	#N/A	#N/A	#N/A	#N/A	#N/A	#N/A	#N/A	#N/A	#N/A	#N/A	#N/A	#N/A	#N/A	#N/A	#N/A	#N/A
ENSG00000187733	AMY1C	0.208652	0.144817	#N/A	0.562307	#N/A	#N/A	0.000698844	9.26591e-05	#N/A	0.155059	#N/A	#N/A	#N/A	#N/A	#N/A	#N/A	#N/A	#N/A
ENSG00000243480	AMY2A	0.323966	0.117354	#N/A	0.570031	#N/A	#N/A	0.00440316	5.2586e-05	#N/A	0.0689615	#N/A	#N/A	#N/A	#N/A	#N/A	#N/A	#N/A	#N/A
ENSG00000240038	AMY2B	0.0016979	0.0634906	0.850032	0.010063	0.99782	0.993282	0.000834593	0.00416489	0.992689	0.000304473	0.999567	0.999746	0.0050356	0.11649	NA	0.13704	NA	0.999961
ENSG00000174945	AMZ1	0.814404	#N/A	#N/A	0.598847	0.99782	0.963247	#N/A	#N/A	#N/A	0.523943	0.999567	0.108157	#N/A	#N/A	#N/A	NA	NA	0.999961
ENSG00000196704	AMZ2	0.314365	0.280039	0.999796	0.5583	0.99782	0.993384	0.172493	0.0250364	0.915593	#N/A	#N/A	0.922261	0.350552	0.125778	0.932875	0.947793	0.999813	0.999961
ENSG00000153107	ANAPC1	0.727755	0.329373	0.961787	0.0083309	0.99782	0.982974	0.491037	0.876321	0.874253	0.0134077	#N/A	0.717662	0.845277	0.877836	0.993476	0.281515	0.999813	0.999961
ENSG00000164162	ANAPC10	0.117053	0.64118	0.681896	0.355848	0.99782	0.963247	0.14316	0.0592659	0.831689	0.306467	#N/A	0.696807	0.119911	0.291968	0.71251	0.771937	0.999813	0.999961
ENSG00000141552	ANAPC11	0.151223	0.00405523	0.999796	0.00104645	0.99782	0.987572	0.351317	0.00323519	0.791017	0.00265654	0.999567	0.972377	0.134149	0.00343352	0.974723	0.174656	0.999813	0.999961
ENSG00000129055	ANAPC13	0.708873	0.582341	0.816338	0.794573	0.99782	0.963247	0.736001	0.540586	0.864004	0.990867	0.999567	0.997905	0.738326	0.878096	0.888773	0.995153	NA	0.999961
ENSG00000110200	ANAPC15	0.0272065	0.0834927	0.662268	0.128912	0.99782	0.963247	0.0323746	0.0177386	0.862866	0.347843	#N/A	0.607892	0.0213499	0.0360802	0.783484	0.769588	0.999813	0.999961
ENSG00000166295	ANAPC16	0.371915	0.0258347	0.728661	0.0806363	0.99782	0.982974	0.32712	0.0764199	0.809994	0.0746186	0.999567	0.92566	0.537936	0.166442	0.804244	0.582617	0.999813	0.999961
ENSG00000176248	ANAPC2	0.0902508	0.000695261	0.999796	0.813625	0.99782	0.963247	0.0531029	0.00601341	0.749351	0.179671	0.999567	0.474325	0.111953	0.0669055	0.932875	0.663476	0.999813	0.999961
ENSG00000053900	ANAPC4	0.09578	0.683881	0.517617	0.274087	0.99782	0.963247	0.138016	0.600298	0.597067	0.141021	0.999567	0.590547	0.120011	0.94017	0.427656	0.659883	NA	0.999961
ENSG00000089053	ANAPC5	0.551533	0.789716	0.826768	0.012583	0.99782	0.966515	0.300877	0.174448	0.958529	0.047065	#N/A	0.81586	0.531244	0.582834	0.88923	0.450818	0.999813	0.999961
ENSG00000196510	ANAPC7	0.0656361	0.722273	0.54667	7.75658e-05	0.99782	0.993796	0.0246434	0.848915	0.602166	0.000181242	0.905977	0.940691	0.139518	0.917496	0.486676	0.0127754	0.999813	0.999961
ENSG00000214274	ANG	0.0427854	0.0449469	#N/A	0.774912	0.99782	0.963247	0.00130741	0.000830163	#N/A	0.565102	0.999567	0.0836456	NA	NA	#N/A	NA	NA	#N/A
ENSG00000013523	ANGEL1	0.304309	0.0674035	0.399266	0.74393	0.99782	0.963247	0.598964	0.0370867	0.633751	0.15955	0.999567	0.689816	0.331689	0.46308	0.364964	0.749133	NA	0.999961
ENSG00000174606	ANGEL2	0.358327	0.00248799	0.641927	0.641309	0.99782	0.993282	0.597993	0.0366383	0.774951	#N/A	#N/A	0.960106	0.717847	0.166666	0.714774	0.984133	0.999813	0.999961
ENSG00000154188	ANGPT1	0.0280759	0.0180185	#N/A	0.298655	#N/A	#N/A	0.000110073	1.54532e-05	#N/A	0.00611823	#N/A	#N/A	NA	0.259861	#N/A	#N/A	#N/A	#N/A
ENSG00000091879	ANGPT2	#N/A	#N/A	#N/A	#N/A	0.99782	#N/A	#N/A	#N/A	#N/A	#N/A	0.999567	#N/A	#N/A	#N/A	#N/A	#N/A	#N/A	#N/A
ENSG00000101280	ANGPT4	#N/A	#N/A	#N/A	#N/A	#N/A	#N/A	#N/A	#N/A	#N/A	#N/A	#N/A	#N/A	#N/A	#N/A	#N/A	#N/A	#N/A	#N/A
ENSG00000116194	ANGPTL1	#N/A	#N/A	#N/A	#N/A	#N/A	#N/A	#N/A	#N/A	#N/A	#N/A	#N/A	#N/A	#N/A	#N/A	#N/A	#N/A	#N/A	#N/A
ENSG00000136859	ANGPTL2	#N/A	#N/A	#N/A	0.548892	0.99782	#N/A	#N/A	#N/A	#N/A	#N/A	0.999567	#N/A	#N/A	#N/A	#N/A	#N/A	#N/A	#N/A
ENSG00000132855	ANGPTL3	#N/A	#N/A	#N/A	#N/A	#N/A	#N/A	#N/A	#N/A	#N/A	#N/A	#N/A	#N/A	#N/A	#N/A	#N/A	#N/A	#N/A	#N/A
ENSG00000167772	ANGPTL4	#N/A	#N/A	#N/A	0.3528	#N/A	#N/A	#N/A	#N/A	#N/A	0.0781734	#N/A	#N/A	#N/A	#N/A	#N/A	#N/A	#N/A	#N/A
ENSG00000187151	ANGPTL5	#N/A	#N/A	#N/A	#N/A	#N/A	#N/A	#N/A	#N/A	#N/A	#N/A	#N/A	#N/A	#N/A	#N/A	#N/A	#N/A	#N/A	#N/A
ENSG00000130812	ANGPTL6	0.762559	0.815353	0.973117	0.755548	0.99782	0.982974	0.103104	0.0867501	0.978609	0.456307	0.999567	0.410746	NA	NA	NA	#N/A	NA	0.999961
ENSG00000171819	ANGPTL7	#N/A	#N/A	#N/A	0.548892	0.99782	#N/A	#N/A	#N/A	#N/A	#N/A	0.999567	#N/A	#N/A	#N/A	#N/A	#N/A	#N/A	#N/A
ENSG00000227059	ANHX	#N/A	#N/A	#N/A	#N/A	#N/A	#N/A	#N/A	#N/A	#N/A	#N/A	#N/A	#N/A	#N/A	#N/A	#N/A	#N/A	#N/A	#N/A
ENSG00000029534	ANK1	0.344896	0.0077166	0.288924	0.171504	0.822816	0.980368	0.454744	0.00691269	0.355112	0.064538	0.526077	0.918223	0.395873	0.148975	NA	0.484183	NA	0.999961
ENSG00000145362	ANK2	#N/A	#N/A	#N/A	0.205497	0.99782	0.963247	#N/A	#N/A	#N/A	0.0110083	0.999567	0.0836456	#N/A	#N/A	#N/A	NA	NA	0.999961
ENSG00000151150	ANK3	0.611311	0.018547	0.726521	0.166527	0.99782	0.963247	0.213452	0.0127303	0.904173	0.0198943	0.999567	0.734271	0.7293	0.0601998	0.730452	0.377592	NA	0.999961
ENSG00000151687	ANKAR	0.00176577	0.000564662	0.904809	0.565396	0.99782	0.993282	0.00142235	0.000375427	0.895758	0.0380519	0.999567	0.728206	0.014915	0.0190911	NA	NA	NA	0.999961
ENSG00000166839	ANKDD1A	0.426688	0.811292	0.694159	0.366457	0.99782	0.963247	0.163077	0.673762	0.872038	0.0461483	0.999567	0.352469	0.570247	0.73196	NA	0.432532	NA	0.999961
ENSG00000189045	ANKDD1B	0.459556	0.910893	#N/A	#N/A	#N/A	#N/A	#N/A	#N/A	#N/A	#N/A	#N/A	#N/A	#N/A	NA	NA	#N/A	#N/A	#N/A
ENSG00000132623	ANKEF1	0.850825	0.883407	0.989384	0.203371	0.99782	0.993282	0.53112	0.991359	0.858176	0.00380169	0.999567	0.755023	0.922532	0.889217	NA	NA	NA	0.999961
ENSG00000153930	ANKFN1	#N/A	#N/A	#N/A	#N/A	0.99782	#N/A	#N/A	#N/A	#N/A	#N/A	0.999567	#N/A	#N/A	#N/A	#N/A	#N/A	#N/A	#N/A
ENSG00000185722	ANKFY1	0.0346272	0.013794	0.952777	0.000670977	0.99782	0.963247	0.0684237	0.0503794	0.998891	0.000983282	0.999567	0.688667	0.245215	0.22798	0.987403	0.123639	0.999813	0.999961
ENSG00000154122	ANKH	0.627957	0.937816	0.835604	0.00193937	0.242807	0.99934	0.910144	0.288407	0.8808	0.00517599	0.388271	0.822645	0.603077	0.540041	0.915039	0.256385	0.999813	0.999961
ENSG00000131503	ANKHD1	0.0258052	0.037791	0.791984	0.0349693	0.99782	0.982974	0.0571512	0.0142862	0.675496	0.00311675	#N/A	0.878522	0.1101	0.0403988	0.782747	0.0652273	0.999813	0.999961
ENSG00000254996	ANKHD1-EIF4EBP3	0.923499	0.255629	0.741486	0.719119	0.99782	0.963247	0.519166	0.111507	0.879746	0.22423	0.999567	0.915403	0.936763	0.658161	NA	NA	NA	0.999961
ENSG00000001629	ANKIB1	0.305337	0.0229548	0.782952	0.848787	0.99782	0.993384	0.247399	0.064371	0.86358	0.633627	0.999567	0.994315	0.494851	0.193326	0.867986	0.878103	0.999813	0.999961
ENSG00000170209	ANKK1	0.324175	0.252403	#N/A	#N/A	0.99782	#N/A	#N/A	#N/A	#N/A	#N/A	0.999567	#N/A	#N/A	#N/A	#N/A	#N/A	#N/A	#N/A
ENSG00000160117	ANKLE1	0.957591	0.133931	0.529473	0.741807	0.99782	0.982974	0.7297	0.021919	0.59867	0.465688	0.999567	0.603159	NA	0.0715909	NA	NA	NA	0.999961
ENSG00000176915	ANKLE2	0.952843	0.00710239	0.461712	0.646011	0.99782	0.998842	0.7262	0.0515719	0.607469	0.0709128	0.999567	0.988428	0.88963	0.14941	0.411498	0.476221	0.999813	0.999961
ENSG00000144504	ANKMY1	0.0368281	0.000285229	0.977975	0.913626	0.99782	0.993282	0.0182869	0.000328112	0.822515	0.379782	0.999567	0.755023	0.0364456	0.00816776	NA	0.813708	NA	0.999961
ENSG00000106524	ANKMY2	0.51593	0.62012	0.713422	0.0968394	0.99782	0.984375	0.238379	0.57336	0.660235	0.0545775	0.999567	0.841858	0.706875	0.895389	NA	0.389071	NA	0.999961
ENSG00000164331	ANKRA2	0.0411376	0.00149057	0.782952	0.0874995	0.99782	0.993282	0.0231508	0.00207037	0.830284	0.00271642	0.999567	0.971663	0.157494	0.0397332	0.88923	0.253035	NA	0.999961
ENSG00000148677	ANKRD1	#N/A	#N/A	#N/A	#N/A	#N/A	#N/A	#N/A	#N/A	#N/A	#N/A	#N/A	#N/A	#N/A	#N/A	#N/A	#N/A	#N/A	#N/A
ENSG00000088448	ANKRD10	0.72704	0.0176962	0.537032	0.832113	0.99782	0.993384	0.787433	0.0279736	0.609758	0.537848	0.999567	0.877876	0.860071	0.072508	0.545245	0.85421	0.999813	0.999961
ENSG00000167522	ANKRD11	0.10104	0.0330181	0.820988	0.00785625	0.99782	0.993384	0.311987	0.186622	0.896593	0.000879732	#N/A	0.988428	0.435634	0.284605	0.913841	0.00150027	0.999813	0.999961
ENSG00000101745	ANKRD12	0.599579	0.00286631	0.400056	0.000204178	0.99782	0.963247	0.480923	0.000933139	0.575771	5.58796e-05	#N/A	0.635134	0.897912	5.35678e-05	0.240092	6.73965e-08	0.999813	0.999961
ENSG00000076513	ANKRD13A	0.245613	0.0160998	0.898268	0.149952	0.99782	0.993384	0.168487	0.157729	0.975483	0.00861476	#N/A	0.870169	0.343385	0.248203	0.978997	0.262033	0.999813	0.999961
ENSG00000198720	ANKRD13B	0.503199	0.0673823	0.772329	0.0282519	0.99782	0.963247	0.491805	0.0209334	0.733172	0.000361612	0.999567	0.436059	NA	0.119215	NA	NA	NA	0.999961
ENSG00000118454	ANKRD13C	0.873429	0.0901804	0.720816	0.374174	0.99782	0.963247	0.986516	0.289011	0.802948	0.030917	0.999567	0.787366	0.960646	0.593143	0.778059	0.443728	NA	0.999961
ENSG00000172932	ANKRD13D	0.000780808	0.000210838	0.911372	0.21672	0.99782	0.969743	0.0014465	0.0014507	0.986871	0.0439087	0.999567	0.862436	0.00117983	0.00167345	0.987936	0.203796	0.999813	0.999961
ENSG00000134461	ANKRD16	0.404373	0.924031	0.772329	0.546624	0.99782	0.993384	0.13246	0.937784	0.696436	0.134194	0.999567	0.746321	0.690856	0.988077	NA	NA	NA	0.999961
ENSG00000132466	ANKRD17	0.222687	0.130708	0.856358	0.00974147	0.99782	0.998842	0.459061	0.239263	0.822455	0.0108208	0.999567	0.964351	0.605929	0.402963	0.879096	0.344867	0.999813	0.999961
ENSG00000180071	ANKRD18A	0.136083	0.75194	0.634773	0.566554	0.99782	0.993282	0.00789886	0.318707	0.734405	0.140812	0.999567	0.449895	NA	0.970912	NA	NA	#N/A	#N/A
ENSG00000273170	ANKRD18A	0.356052	0.554282	#N/A	#N/A	#N/A	#N/A	0.00949598	0.0162851	#N/A	0.419434	#N/A	#N/A	#N/A	#N/A	#N/A	#N/A	#N/A	#N/A
ENSG00000230453	ANKRD18B	#N/A	#N/A	#N/A	#N/A	0.99782	#N/A	#N/A	#N/A	#N/A	#N/A	0.999567	#N/A	#N/A	#N/A	#N/A	#N/A	#N/A	#N/A
ENSG00000165887	ANKRD2	#N/A	#N/A	#N/A	#N/A	#N/A	#N/A	#N/A	#N/A	#N/A	#N/A	#N/A	#N/A	#N/A	#N/A	#N/A	#N/A	#N/A	#N/A
ENSG00000196774	ANKRD20A1	#N/A	#N/A	#N/A	#N/A	0.99782	#N/A	#N/A	#N/A	#N/A	#N/A	0.999567	#N/A	#N/A	#N/A	#N/A	#N/A	#N/A	#N/A
ENSG00000183148	ANKRD20A2	#N/A	#N/A	#N/A	#N/A	#N/A	#N/A	#N/A	#N/A	#N/A	#N/A	#N/A	#N/A	#N/A	#N/A	#N/A	#N/A	#N/A	#N/A
ENSG00000132498	ANKRD20A3	#N/A	#N/A	#N/A	0.394339	0.99782	0.963247	#N/A	#N/A	#N/A	0.095036	0.999567	0.153614	#N/A	#N/A	#N/A	#N/A	#N/A	0.999961
ENSG00000172014	ANKRD20A4	#N/A	#N/A	#N/A	#N/A	#N/A	#N/A	#N/A	#N/A	#N/A	#N/A	#N/A	#N/A	#N/A	#N/A	#N/A	#N/A	#N/A	#N/A
ENSG00000152766	ANKRD22	0.420439	0.387708	#N/A	0.859294	#N/A	#N/A	0.017621	0.0090285	#N/A	#N/A	#N/A	#N/A	#N/A	NA	#N/A	#N/A	#N/A	#N/A
ENSG00000163126	ANKRD23	0.154412	0.162579	0.894118	0.0427732	0.99782	0.963247	0.0801428	0.132913	0.750278	0.00294667	0.999567	0.231544	0.347577	0.56364	NA	0.463802	NA	0.999961
ENSG00000089847	ANKRD24	0.994885	0.453893	0.77236	0.988054	0.99782	0.995325	0.333149	#N/A	0.678114	#N/A	0.999567	0.743295	NA	#N/A	#N/A	#N/A	#N/A	#N/A
ENSG00000107890	ANKRD26	0.791931	0.154329	0.576712	0.269916	0.99782	0.977769	0.776852	0.132406	0.693261	0.0184487	0.999567	0.876267	0.788226	0.633933	NA	0.633468	NA	0.999961
ENSG00000105186	ANKRD27	0.710357	0.79045	0.829144	0.110876	0.99782	0.998842	0.604574	0.600394	0.962493	0.0200625	#N/A	0.944793	0.667436	0.757225	0.910794	0.590066	0.999813	0.999961
ENSG00000206560	ANKRD28	0.0241086	0.503275	0.399266	0.350169	0.99782	0.963247	0.00890552	0.884481	0.528181	0.525856	0.999567	0.474325	0.0349453	0.95172	0.193486	0.924219	0.999813	0.999961
ENSG00000154065	ANKRD29	#N/A	#N/A	#N/A	#N/A	0.99782	#N/A	#N/A	#N/A	#N/A	#N/A	0.999567	#N/A	#N/A	#N/A	#N/A	#N/A	#N/A	#N/A
ENSG00000148513	ANKRD30A	#N/A	#N/A	#N/A	#N/A	0.99782	#N/A	#N/A	#N/A	#N/A	#N/A	0.999567	#N/A	#N/A	#N/A	#N/A	#N/A	#N/A	#N/A
ENSG00000180777	ANKRD30B	#N/A	#N/A	#N/A	#N/A	#N/A	#N/A	#N/A	#N/A	#N/A	#N/A	#N/A	#N/A	#N/A	#N/A	#N/A	#N/A	#N/A	#N/A
ENSG00000163046	ANKRD30BL	0.140504	0.394326	0.861173	0.625824	0.99782	0.969743	0.0962419	0.622888	0.791017	0.0922899	0.999567	0.671688	0.357207	0.951507	0.752988	0.579355	0.999813	0.999961
ENSG00000145700	ANKRD31	0.846977	0.358481	0.80371	#N/A	0.99782	0.996957	0.081984	#N/A	0.6907	#N/A	0.999567	0.671207	NA	#N/A	#N/A	#N/A	#N/A	#N/A
ENSG00000133302	ANKRD32	0.979056	0.791718	0.929662	0.404078	0.99782	0.989099	0.833204	0.893005	0.964224	0.452629	0.999567	0.836077	0.95784	0.941392	NA	0.672358	NA	0.999961
ENSG00000167612	ANKRD33	#N/A	#N/A	#N/A	#N/A	0.99782	#N/A	#N/A	#N/A	#N/A	#N/A	0.999567	#N/A	#N/A	#N/A	#N/A	#N/A	#N/A	#N/A
ENSG00000164236	ANKRD33B	0.175823	0.132219	0.926494	0.735826	0.99782	0.993384	0.176607	0.0255136	0.885603	0.701967	0.999567	0.877876	0.396161	0.147419	NA	0.99721	NA	0.999961
ENSG00000181039	ANKRD34A	0.8053	0.948723	0.939452	0.585827	0.99782	0.993282	0.899394	0.351917	0.879374	0.168058	0.999567	0.603001	NA	NA	NA	#N/A	NA	0.999961
ENSG00000189127	ANKRD34B	#N/A	#N/A	#N/A	#N/A	#N/A	#N/A	#N/A	#N/A	#N/A	#N/A	#N/A	#N/A	#N/A	#N/A	#N/A	#N/A	#N/A	#N/A
ENSG00000235711	ANKRD34C	#N/A	#N/A	#N/A	#N/A	#N/A	#N/A	#N/A	#N/A	#N/A	#N/A	#N/A	#N/A	#N/A	#N/A	#N/A	#N/A	#N/A	#N/A
ENSG00000198483	ANKRD35	#N/A	#N/A	0.957586	0.407926	0.99782	0.984375	#N/A	0.712704	0.930473	#N/A	0.999567	0.259802	#N/A	#N/A	NA	#N/A	#N/A	#N/A
ENSG00000135976	ANKRD36	0.0996878	0.00772337	0.828261	0.328108	0.99782	0.989099	0.0753761	0.0033457	0.956819	0.0441636	#N/A	0.74766	0.124904	0.00614574	0.860095	0.394428	0.999813	0.999961
ENSG00000174501	ANKRD36C	0.524236	0.0465688	0.547875	0.819451	0.99782	0.993384	0.775382	0.00746408	0.480945	0.70082	0.999567	0.990866	0.880909	0.0808022	0.495294	0.942241	0.999813	0.999961
ENSG00000186352	ANKRD37	0.218156	0.212594	0.966009	0.6029	0.99782	0.969743	0.119944	0.178864	0.902829	0.356667	0.999567	0.609888	0.531176	0.634531	NA	0.930309	NA	0.999961
ENSG00000213337	ANKRD39	0.139599	0.0309363	0.90211	0.00508421	0.99782	0.993384	0.193379	0.15162	0.880494	0.00114668	#N/A	0.845508	0.154379	0.0107869	0.774588	0.252828	0.999813	0.999961
ENSG00000154945	ANKRD40	0.1389	0.998228	0.704961	0.347139	0.99782	0.963247	0.0613244	0.176788	0.781078	0.215647	#N/A	0.764249	0.32953	0.66715	0.749242	0.803585	0.999813	0.999961
ENSG00000137494	ANKRD42	0.572692	0.737828	0.729046	0.82618	0.99782	0.996957	0.375998	0.438238	0.734405	0.205599	0.999567	0.979217	0.797871	0.624033	NA	0.824046	NA	0.999961
ENSG00000065413	ANKRD44	0.000453746	5.85251e-05	0.60911	0.0210581	0.99782	0.963247	0.00149428	0.000131671	0.723081	0.0621074	0.999567	0.658566	1.78355e-05	1.22062e-07	0.676344	0.326146	0.999813	0.999961
ENSG00000183831	ANKRD45	#N/A	#N/A	#N/A	#N/A	#N/A	#N/A	#N/A	#N/A	#N/A	#N/A	#N/A	#N/A	#N/A	#N/A	#N/A	#N/A	#N/A	#N/A
ENSG00000186106	ANKRD46	0.844675	0.0703999	0.638379	0.63452	0.99782	0.982956	0.399673	0.0877126	0.936581	0.764676	0.999567	0.944275	0.765021	0.454234	0.689225	0.851395	NA	0.999961
ENSG00000168876	ANKRD49	0.18268	0.095262	0.830342	0.0519682	0.99782	0.977769	0.129998	0.0449343	0.660996	0.00266817	0.999567	0.887027	0.3226	0.130515	0.818961	0.172968	0.999813	0.999961
ENSG00000151458	ANKRD50	0.0405781	0.00604051	0.885768	0.489141	0.99782	0.993384	0.00468797	7.24178e-05	0.839494	0.0225279	0.999567	0.564549	0.225697	0.0850139	#N/A	NA	#N/A	#N/A
ENSG00000139645	ANKRD52	0.769958	0.0248466	0.71103	0.278513	0.99782	0.993219	0.978954	0.00251498	0.597067	0.092629	0.999567	0.775546	0.779922	0.0500363	0.535292	0.719399	NA	0.999961
ENSG00000144031	ANKRD53	#N/A	#N/A	#N/A	0.689815	0.99782	0.984375	#N/A	#N/A	#N/A	0.368341	0.999567	0.309897	#N/A	#N/A	#N/A	#N/A	#N/A	#N/A
ENSG00000100124	ANKRD54	0.0255225	0.00151121	0.875979	0.037466	0.99782	0.969743	0.013422	0.000132212	0.734405	0.00481249	0.999567	0.831652	0.0690412	0.00197733	0.78858	0.417717	0.999813	0.999961
ENSG00000164512	ANKRD55	0.0102523	0.00108435	0.967667	0.75374	0.99782	0.988506	0.00485924	0.000582947	0.955669	0.41805	0.999567	0.543002	0.0718153	0.0295922	NA	NA	NA	0.999961
ENSG00000135299	ANKRD6	0.0465685	0.0119459	0.938934	0.9114	0.99782	0.963247	0.00228219	0.000173152	0.853197	0.746353	0.999567	0.129702	0.232266	0.0876609	#N/A	NA	NA	0.999961
ENSG00000124227	ANKRD60	#N/A	#N/A	#N/A	#N/A	#N/A	#N/A	#N/A	#N/A	#N/A	#N/A	#N/A	#N/A	#N/A	#N/A	#N/A	#N/A	#N/A	#N/A
ENSG00000157999	ANKRD61	#N/A	#N/A	#N/A	#N/A	#N/A	#N/A	#N/A	#N/A	#N/A	#N/A	#N/A	#N/A	#N/A	#N/A	#N/A	#N/A	#N/A	#N/A
ENSG00000181626	ANKRD62	#N/A	#N/A	#N/A	#N/A	#N/A	#N/A	#N/A	#N/A	#N/A	#N/A	#N/A	#N/A	#N/A	#N/A	#N/A	#N/A	#N/A	#N/A
ENSG00000230778	ANKRD63	#N/A	0.36475	0.676835	#N/A	#N/A	#N/A	#N/A	0.925421	0.791017	#N/A	#N/A	#N/A	#N/A	#N/A	#N/A	#N/A	#N/A	#N/A
ENSG00000235098	ANKRD65	#N/A	#N/A	#N/A	#N/A	0.99782	#N/A	#N/A	#N/A	#N/A	#N/A	0.999567	#N/A	#N/A	#N/A	#N/A	#N/A	#N/A	#N/A
ENSG00000230062	ANKRD66	#N/A	#N/A	#N/A	0.60211	0.99782	0.963247	#N/A	#N/A	#N/A	0.205696	0.999567	0.0836456	#N/A	#N/A	#N/A	#N/A	#N/A	#N/A
ENSG00000106013	ANKRD7	#N/A	#N/A	#N/A	#N/A	#N/A	#N/A	#N/A	#N/A	#N/A	#N/A	#N/A	#N/A	#N/A	#N/A	#N/A	#N/A	#N/A	#N/A
ENSG00000156381	ANKRD9	0.994885	0.321108	0.705756	0.0349561	0.99782	0.993384	0.709378	0.0253526	0.613975	0.000568572	0.999567	0.966456	0.97664	0.367426	NA	0.15277	NA	0.999961
ENSG00000064999	ANKS1A	0.0912431	0.0253382	0.944758	0.617671	0.99782	0.993219	0.0365494	0.00511749	0.998629	0.254225	0.999567	0.746266	0.328614	0.205279	NA	NA	NA	0.999961
ENSG00000185046	ANKS1B	0.660431	#N/A	#N/A	0.0769303	0.99782	0.963247	0.121739	#N/A	#N/A	0.0437077	0.999567	0.131841	#N/A	#N/A	#N/A	NA	NA	0.999961
ENSG00000168096	ANKS3	0.0875144	0.298504	0.758475	0.118709	0.99782	0.963247	0.0290165	0.392228	0.636712	0.00396558	0.999567	0.270052	0.298087	0.791689	NA	0.416686	NA	0.999961
ENSG00000175311	ANKS4B	#N/A	#N/A	#N/A	#N/A	0.99782	#N/A	#N/A	#N/A	#N/A	#N/A	0.999567	#N/A	#N/A	#N/A	#N/A	#N/A	#N/A	#N/A
ENSG00000165138	ANKS6	0.45362	0.025039	0.803039	0.967801	0.99782	0.988491	0.200807	0.00803076	0.994813	0.988339	0.999567	0.967627	0.644253	0.210652	NA	NA	NA	0.999961
ENSG00000206199	ANKUB1	#N/A	#N/A	#N/A	#N/A	0.99782	#N/A	#N/A	#N/A	#N/A	#N/A	0.999567	#N/A	#N/A	#N/A	#N/A	#N/A	#N/A	#N/A
ENSG00000163516	ANKZF1	0.096149	0.0468107	0.961323	0.567407	0.99782	0.993282	0.0463819	0.0575356	0.798172	0.773738	0.999567	0.786101	0.150891	0.160815	0.907222	0.984429	0.999813	0.999961
ENSG00000011426	ANLN	9.84543e-05	0.000966902	0.54667	4.95593e-05	0.99782	0.963247	1.24972e-05	1.67832e-05	0.614901	4.78214e-05	0.999567	0.671954	3.0144e-05	0.000598173	0.506882	0.0310205	0.999813	0.999961
ENSG00000131620	ANO1	#N/A	#N/A	#N/A	0.2457	0.99782	0.963247	#N/A	#N/A	#N/A	0.0215315	0.999567	0.164254	#N/A	#N/A	#N/A	#N/A	#N/A	0.999961
ENSG00000160746	ANO10	0.0590869	0.0703816	0.745751	0.508774	0.99782	0.963247	0.0282588	0.205104	0.601365	0.525856	0.999567	0.44228	0.182048	0.564588	NA	0.866519	NA	0.999961
ENSG00000047617	ANO2	0.763337	0.355626	#N/A	#N/A	#N/A	0.993282	#N/A	#N/A	#N/A	#N/A	#N/A	0.440707	#N/A	#N/A	#N/A	#N/A	#N/A	#N/A
ENSG00000134343	ANO3	#N/A	#N/A	#N/A	0.598847	0.99782	#N/A	#N/A	#N/A	#N/A	#N/A	0.999567	#N/A	#N/A	#N/A	#N/A	#N/A	#N/A	#N/A
ENSG00000151572	ANO4	#N/A	#N/A	#N/A	#N/A	#N/A	#N/A	#N/A	#N/A	#N/A	#N/A	#N/A	#N/A	#N/A	#N/A	#N/A	#N/A	#N/A	#N/A
ENSG00000171714	ANO5	#N/A	#N/A	#N/A	#N/A	#N/A	#N/A	#N/A	#N/A	#N/A	#N/A	#N/A	#N/A	#N/A	#N/A	#N/A	#N/A	#N/A	#N/A
ENSG00000177119	ANO6	0.0108167	1.65835e-05	0.690588	0.0859569	0.99782	0.993384	0.00682592	3.10938e-05	0.831673	0.00293309	0.999567	0.998654	0.0236679	0.000207913	0.762839	0.216425	NA	0.999961
ENSG00000146205	ANO7	0.516028	#N/A	0.638379	0.326186	0.99782	0.963247	0.968971	#N/A	0.657652	0.148364	0.999567	0.52399	#N/A	#N/A	#N/A	NA	NA	0.999961
ENSG00000074855	ANO8	0.0189614	0.0539265	0.865795	0.48443	0.99782	0.963247	0.0123974	0.0146467	0.822455	0.23724	0.999567	0.217261	0.264372	0.346135	NA	0.855028	NA	0.999961
ENSG00000185101	ANO9	0.0216916	0.177022	0.804418	0.124311	0.209629	0.963247	0.00788484	0.0681591	0.887194	0.0442123	0.085522	0.113961	0.0518959	0.437188	NA	0.600966	NA	0.999961
ENSG00000140350	ANP32A	0.0341452	0.0581746	0.969577	0.000295177	0.99782	0.963247	0.0260131	0.00256035	0.894665	0.00102502	0.999567	0.798849	0.0417887	0.0027723	0.896651	0.0360292	0.999813	0.999961
ENSG00000136938	ANP32B	0.00529883	0.00389966	0.962107	0.000651678	0.99782	0.990609	0.00170037	0.000334343	0.825463	0.00502343	0.999567	0.859583	0.000252747	4.36294e-06	0.781453	0.0464032	0.999813	0.999961
ENSG00000139223	ANP32D	#N/A	#N/A	#N/A	#N/A	#N/A	#N/A	#N/A	#N/A	#N/A	#N/A	#N/A	#N/A	#N/A	#N/A	#N/A	#N/A	#N/A	#N/A
ENSG00000143401	ANP32E	9.63117e-05	0.0318542	0.683689	0.000139102	0.99782	0.993384	5.30011e-05	0.0231187	0.65114	0.000316579	0.999567	0.931047	4.09106e-11	0.00118877	0.684687	2.38959e-05	0.999813	0.999961
ENSG00000166825	ANPEP	2.55329e-05	0.00259366	0.675585	1.40973e-06	0.99782	0.982974	1.58312e-05	0.000273559	0.869004	2.44365e-06	0.999567	0.787848	2.49199e-09	0.00450548	NA	1.74767e-09	NA	0.999961
ENSG00000169604	ANTXR1	#N/A	#N/A	#N/A	#N/A	0.99782	#N/A	#N/A	#N/A	#N/A	#N/A	0.999567	#N/A	#N/A	#N/A	#N/A	#N/A	#N/A	#N/A
ENSG00000163297	ANTXR2	0.652755	0.187571	0.613063	0.000114974	0.435869	0.982974	0.656302	0.759374	0.791017	0.000282838	0.392599	0.762088	0.585317	0.773098	0.663358	0.00576867	0.505096	0.999961
ENSG00000198250	ANTXRL	#N/A	#N/A	#N/A	#N/A	#N/A	#N/A	#N/A	#N/A	#N/A	#N/A	#N/A	#N/A	#N/A	#N/A	#N/A	#N/A	#N/A	#N/A
ENSG00000135046	ANXA1	0.00751077	9.01344e-05	0.586796	0.183324	0.99782	0.99934	0.0122038	0.000316626	0.734663	0.0257379	0.922949	0.911695	0.00277395	4.43323e-07	0.639542	0.285903	0.999813	0.999961
ENSG00000109511	ANXA10	#N/A	#N/A	#N/A	#N/A	#N/A	#N/A	#N/A	#N/A	#N/A	#N/A	#N/A	#N/A	#N/A	#N/A	#N/A	#N/A	#N/A	#N/A
ENSG00000122359	ANXA11	0.0143681	0.359051	0.710502	0.289759	0.99782	0.963247	0.0933506	0.603301	0.647487	#N/A	#N/A	0.727651	0.162164	0.794668	0.525333	0.930648	0.999813	0.999961
ENSG00000104537	ANXA13	#N/A	#N/A	#N/A	#N/A	0.99782	#N/A	#N/A	#N/A	#N/A	#N/A	0.999567	#N/A	#N/A	#N/A	#N/A	#N/A	#N/A	#N/A
ENSG00000182718	ANXA2	0.724272	0.341451	0.93031	0.00340091	0.99782	0.985828	0.476624	0.041794	0.777942	0.0217726	0.999567	0.807559	0.610476	0.0882014	0.806582	0.0771511	0.999813	0.999961
ENSG00000177721	ANXA2R	0.878112	0.144817	0.762929	0.799287	0.99782	0.969743	0.601276	0.110312	0.861098	0.186282	0.999567	0.902598	0.994485	0.69723	NA	0.740239	NA	0.999961
ENSG00000138772	ANXA3	0.875273	0.242302	0.76564	0.869238	0.99782	0.984375	0.411034	0.0756521	0.853728	0.911892	0.999567	0.913126	0.987248	0.706131	NA	#N/A	#N/A	0.999961
ENSG00000196975	ANXA4	0.103156	0.121648	0.949636	0.286495	0.99782	0.963247	0.0533539	0.0805963	0.889601	0.0468314	0.999567	0.656383	0.458826	0.520112	NA	0.732712	NA	0.999961
ENSG00000164111	ANXA5	0.540821	0.596402	0.92968	0.181797	0.99782	0.993282	0.440302	0.0699412	0.902452	0.516092	0.999567	0.998887	0.511796	0.206635	0.96382	0.850207	0.999813	0.999961
ENSG00000197043	ANXA6	0.206738	0.077106	0.96244	6.49242e-06	0.99782	0.993384	0.0505518	0.00792549	0.817003	9.17226e-06	#N/A	0.893451	0.145052	0.0111199	0.807242	3.01411e-07	0.999813	0.999961
ENSG00000138279	ANXA7	0.0404641	0.158384	0.876582	0.431292	0.99782	0.982974	0.0259282	0.012647	0.977178	#N/A	0.999567	0.829952	0.0611929	0.039624	0.949259	0.972619	0.999813	0.999961
ENSG00000165390	ANXA8	#N/A	#N/A	#N/A	0.60211	0.99782	#N/A	#N/A	#N/A	#N/A	#N/A	0.999567	#N/A	#N/A	#N/A	#N/A	#N/A	#N/A	#N/A
ENSG00000150165	ANXA8L1	#N/A	#N/A	#N/A	#N/A	#N/A	#N/A	#N/A	#N/A	#N/A	#N/A	#N/A	#N/A	NA	#N/A	NA	#N/A	#N/A	0.999961
ENSG00000186807	ANXA8L2	#N/A	#N/A	#N/A	#N/A	#N/A	#N/A	#N/A	#N/A	#N/A	#N/A	#N/A	#N/A	#N/A	#N/A	#N/A	#N/A	#N/A	#N/A
ENSG00000143412	ANXA9	#N/A	#N/A	#N/A	#N/A	#N/A	#N/A	#N/A	#N/A	#N/A	#N/A	#N/A	#N/A	#N/A	#N/A	#N/A	#N/A	#N/A	#N/A
ENSG00000136250	AOAH	0.00132817	4.71522e-05	0.858646	4.11431e-06	0.0281799	0.963247	0.000921678	6.92446e-06	0.999398	3.05599e-06	0.0255225	0.832882	2.59556e-05	3.59544e-15	0.842208	4.72933e-06	0.0671763	0.999961
ENSG00000002726	AOC1	#N/A	#N/A	#N/A	#N/A	0.99782	#N/A	#N/A	#N/A	#N/A	#N/A	0.999567	#N/A	#N/A	#N/A	#N/A	#N/A	#N/A	#N/A
ENSG00000131480	AOC2	0.812825	0.388047	0.838169	0.976406	0.99782	0.993384	0.257346	0.00913735	0.798172	0.808455	0.999567	0.679443	NA	NA	NA	NA	#N/A	0.999961
ENSG00000131471	AOC3	0.936244	#N/A	#N/A	0.78832	0.99782	#N/A	0.134741	#N/A	#N/A	#N/A	0.999567	#N/A	#N/A	#N/A	#N/A	#N/A	#N/A	#N/A
ENSG00000138356	AOX1	#N/A	#N/A	#N/A	#N/A	#N/A	#N/A	#N/A	#N/A	#N/A	#N/A	#N/A	#N/A	#N/A	#N/A	#N/A	#N/A	#N/A	#N/A
ENSG00000265590	AP000275.65	0.484237	0.060916	0.911372	0.000307788	0.99782	0.998842	0.653081	0.00529024	0.570896	0.000579001	0.999567	0.532248	NA	0.0174788	NA	0.0740038	0.999813	NA
ENSG00000249624	AP000295.9	0.252844	#N/A	0.450313	#N/A	#N/A	0.963247	0.66939	#N/A	0.607469	#N/A	#N/A	0.866324	NA	#N/A	NA	#N/A	#N/A	0.999961
ENSG00000268265	AP000304.1	#N/A	#N/A	#N/A	#N/A	#N/A	#N/A	#N/A	#N/A	#N/A	#N/A	#N/A	#N/A	#N/A	#N/A	#N/A	#N/A	#N/A	#N/A
ENSG00000249209	AP000304.12	#N/A	#N/A	#N/A	#N/A	#N/A	#N/A	#N/A	#N/A	#N/A	#N/A	#N/A	#N/A	#N/A	#N/A	#N/A	#N/A	#N/A	#N/A
ENSG00000243627	AP000322.53	#N/A	#N/A	#N/A	#N/A	0.99782	#N/A	#N/A	#N/A	#N/A	#N/A	0.999567	#N/A	#N/A	#N/A	#N/A	#N/A	#N/A	#N/A
ENSG00000267954	AP000349.1	#N/A	#N/A	#N/A	#N/A	#N/A	#N/A	#N/A	#N/A	#N/A	#N/A	#N/A	#N/A	#N/A	#N/A	#N/A	#N/A	#N/A	#N/A
ENSG00000251357	AP000350.10	#N/A	0.758909	#N/A	#N/A	#N/A	#N/A	#N/A	#N/A	#N/A	#N/A	#N/A	#N/A	#N/A	#N/A	#N/A	#N/A	#N/A	#N/A
ENSG00000218537	AP000350.4	0.571892	0.317416	0.922635	#N/A	0.99782	0.998842	0.183249	0.0171334	0.835965	#N/A	0.999567	0.874011	NA	NA	NA	#N/A	#N/A	0.999961
ENSG00000176984	AP000679.2	#N/A	#N/A	#N/A	#N/A	#N/A	#N/A	#N/A	#N/A	#N/A	#N/A	#N/A	#N/A	#N/A	#N/A	#N/A	#N/A	#N/A	#N/A
ENSG00000268098	AP000688.1	#N/A	#N/A	#N/A	#N/A	#N/A	#N/A	#N/A	#N/A	#N/A	#N/A	#N/A	#N/A	#N/A	#N/A	#N/A	#N/A	#N/A	#N/A
ENSG00000267976	AP000695.1	#N/A	#N/A	#N/A	#N/A	#N/A	#N/A	#N/A	#N/A	#N/A	#N/A	#N/A	#N/A	#N/A	#N/A	#N/A	#N/A	#N/A	#N/A
ENSG00000255537	AP000708.1	#N/A	#N/A	#N/A	#N/A	0.99782	#N/A	#N/A	#N/A	#N/A	#N/A	0.999567	#N/A	#N/A	#N/A	#N/A	#N/A	#N/A	#N/A
ENSG00000256100	AP000721.4	#N/A	#N/A	#N/A	#N/A	#N/A	#N/A	#N/A	#N/A	#N/A	#N/A	#N/A	#N/A	#N/A	#N/A	#N/A	#N/A	#N/A	#N/A
ENSG00000269601	AP000758.1	#N/A	#N/A	#N/A	#N/A	#N/A	#N/A	#N/A	#N/A	#N/A	#N/A	#N/A	#N/A	#N/A	#N/A	#N/A	#N/A	#N/A	#N/A
ENSG00000173727	AP000769.1	#N/A	#N/A	#N/A	#N/A	0.99782	#N/A	#N/A	#N/A	#N/A	#N/A	0.999567	#N/A	#N/A	#N/A	#N/A	#N/A	#N/A	#N/A
ENSG00000254667	AP000783.1	0.016614	0.157784	0.623907	0.735266	0.99782	0.993282	0.0194771	0.0333483	0.750278	0.970464	#N/A	0.991631	0.066445	0.254191	0.678815	0.980972	0.999813	0.999961
ENSG00000187811	AP000867.1	#N/A	#N/A	#N/A	#N/A	#N/A	#N/A	#N/A	#N/A	#N/A	#N/A	#N/A	#N/A	#N/A	#N/A	#N/A	#N/A	#N/A	#N/A
ENSG00000268467	AP000889.3	#N/A	#N/A	#N/A	#N/A	#N/A	#N/A	#N/A	#N/A	#N/A	#N/A	#N/A	#N/A	#N/A	#N/A	#N/A	#N/A	#N/A	#N/A
ENSG00000215504	AP000974.1	#N/A	#N/A	#N/A	#N/A	0.99782	#N/A	#N/A	#N/A	#N/A	#N/A	0.999567	#N/A	#N/A	#N/A	#N/A	#N/A	#N/A	#N/A
ENSG00000214305	AP001024.1	#N/A	#N/A	#N/A	#N/A	#N/A	#N/A	#N/A	#N/A	#N/A	#N/A	#N/A	#N/A	#N/A	#N/A	#N/A	#N/A	#N/A	#N/A
ENSG00000214306	AP001024.2	#N/A	#N/A	#N/A	#N/A	#N/A	#N/A	#N/A	#N/A	#N/A	#N/A	#N/A	#N/A	#N/A	#N/A	#N/A	#N/A	#N/A	#N/A
ENSG00000267913	AP001055.1	#N/A	#N/A	#N/A	0.43987	0.99782	0.963247	#N/A	#N/A	#N/A	0.0725371	0.999567	0.0836456	#N/A	#N/A	#N/A	#N/A	#N/A	#N/A
ENSG00000268046	AP001094.1	#N/A	#N/A	#N/A	#N/A	#N/A	#N/A	#N/A	#N/A	#N/A	#N/A	#N/A	#N/A	#N/A	#N/A	#N/A	#N/A	#N/A	#N/A
ENSG00000269570	AP001350.1	#N/A	#N/A	#N/A	#N/A	#N/A	#N/A	#N/A	#N/A	#N/A	#N/A	#N/A	#N/A	#N/A	#N/A	#N/A	#N/A	#N/A	#N/A
ENSG00000269018	AP001362.1	#N/A	#N/A	#N/A	#N/A	#N/A	#N/A	#N/A	#N/A	#N/A	#N/A	#N/A	#N/A	#N/A	#N/A	#N/A	#N/A	#N/A	#N/A
ENSG00000267937	AP001421.1	#N/A	#N/A	#N/A	#N/A	#N/A	#N/A	#N/A	#N/A	#N/A	#N/A	#N/A	#N/A	#N/A	#N/A	#N/A	#N/A	#N/A	#N/A
ENSG00000235878	AP001468.1	0.458823	0.0796329	#N/A	0.867631	0.99782	0.963247	0.0833037	0.000790893	#N/A	0.840516	0.999567	0.33418	NA	NA	#N/A	NA	NA	0.999961
ENSG00000268856	AP001579.1	#N/A	#N/A	#N/A	#N/A	#N/A	#N/A	#N/A	#N/A	#N/A	#N/A	#N/A	#N/A	#N/A	#N/A	#N/A	#N/A	#N/A	#N/A
ENSG00000228120	AP001631.10	#N/A	#N/A	#N/A	#N/A	#N/A	#N/A	#N/A	#N/A	#N/A	#N/A	#N/A	#N/A	#N/A	#N/A	#N/A	#N/A	#N/A	#N/A
ENSG00000224130	AP001652.1	#N/A	#N/A	#N/A	#N/A	#N/A	#N/A	#N/A	#N/A	#N/A	#N/A	#N/A	#N/A	#N/A	#N/A	#N/A	#N/A	#N/A	#N/A
ENSG00000254531	AP001816.1	0.329903	0.947943	0.639437	0.49479	0.99782	0.982974	0.852219	0.868762	0.992822	0.618537	0.999567	0.877876	0.37259	0.839517	NA	NA	NA	0.999961
ENSG00000179038	AP001885.1	#N/A	#N/A	#N/A	#N/A	#N/A	#N/A	#N/A	#N/A	#N/A	#N/A	#N/A	#N/A	#N/A	#N/A	#N/A	#N/A	#N/A	#N/A
ENSG00000268351	AP001888.1	#N/A	#N/A	#N/A	#N/A	#N/A	#N/A	#N/A	#N/A	#N/A	#N/A	#N/A	#N/A	#N/A	#N/A	#N/A	#N/A	#N/A	#N/A
ENSG00000269042	AP001925.1	#N/A	#N/A	#N/A	#N/A	#N/A	#N/A	#N/A	#N/A	#N/A	#N/A	#N/A	#N/A	#N/A	#N/A	#N/A	#N/A	#N/A	#N/A
ENSG00000204306	AP002348.1	#N/A	#N/A	#N/A	#N/A	#N/A	#N/A	#N/A	#N/A	#N/A	#N/A	#N/A	#N/A	#N/A	#N/A	#N/A	#N/A	#N/A	#N/A
ENSG00000268602	AP002353.1	#N/A	#N/A	#N/A	#N/A	#N/A	#N/A	#N/A	#N/A	#N/A	#N/A	#N/A	#N/A	#N/A	#N/A	#N/A	#N/A	#N/A	#N/A
ENSG00000268472	AP002884.2	0.144686	0.263356	#N/A	#N/A	#N/A	#N/A	0.000609036	0.00879323	#N/A	0.133779	#N/A	#N/A	NA	NA	#N/A	#N/A	#N/A	#N/A
ENSG00000272790	AP002884.3	#N/A	#N/A	#N/A	#N/A	#N/A	#N/A	#N/A	#N/A	#N/A	#N/A	#N/A	#N/A	#N/A	#N/A	#N/A	#N/A	#N/A	#N/A
ENSG00000268192	AP002956.1	#N/A	#N/A	#N/A	#N/A	#N/A	#N/A	#N/A	#N/A	#N/A	#N/A	#N/A	#N/A	#N/A	#N/A	#N/A	#N/A	#N/A	#N/A
ENSG00000267981	AP003041.2	#N/A	#N/A	#N/A	#N/A	#N/A	#N/A	#N/A	#N/A	#N/A	#N/A	#N/A	#N/A	#N/A	#N/A	#N/A	#N/A	#N/A	#N/A
ENSG00000268936	AP003062.1	#N/A	#N/A	#N/A	#N/A	#N/A	#N/A	#N/A	#N/A	#N/A	#N/A	#N/A	#N/A	#N/A	#N/A	#N/A	#N/A	#N/A	#N/A
ENSG00000254614	AP003068.23	0.000731577	1.80382e-05	#N/A	0.0439232	0.99782	0.963247	0.000231816	2.2866e-06	#N/A	0.00433108	0.999567	0.412714	0.011607	0.00110035	#N/A	0.29358	NA	0.999961
ENSG00000269089	AP003733.1	0.0122883	2.0088e-05	0.578442	0.000336215	0.99782	0.966139	0.00413147	2.33826e-06	0.721962	5.37183e-05	0.999567	0.98892	0.0394162	4.27295e-05	NA	0.0199703	#N/A	0.999961
ENSG00000181908	AP003774.4	0.428892	0.355626	#N/A	0.933046	0.99782	#N/A	#N/A	#N/A	#N/A	0.685457	0.999567	#N/A	#N/A	#N/A	#N/A	#N/A	#N/A	#N/A
ENSG00000215527	AP005482.1	#N/A	#N/A	#N/A	#N/A	#N/A	#N/A	#N/A	#N/A	#N/A	#N/A	#N/A	#N/A	#N/A	#N/A	#N/A	#N/A	#N/A	#N/A
ENSG00000255284	AP006621.5	0.0405045	0.00290586	0.943268	0.201967	0.99782	0.963247	0.0217351	0.00143501	0.975696	0.174929	0.999567	0.532463	0.246545	0.0628036	NA	NA	NA	0.999961
ENSG00000138660	AP1AR	0.96638	0.591711	0.88587	0.731031	0.99782	0.963247	0.910756	0.535289	0.824705	0.490227	0.999567	0.704588	0.817271	0.951794	NA	NA	NA	0.999961
ENSG00000100280	AP1B1	0.284681	0.0738795	0.897244	0.386594	0.99782	0.998842	0.153027	0.0261556	0.799922	#N/A	#N/A	0.956115	0.333666	0.0371275	0.757346	0.931741	0.999813	0.999961
ENSG00000166747	AP1G1	0.138801	0.00636624	0.760147	0.0343421	0.99782	0.980368	0.178201	0.0221323	0.832125	0.00375256	0.999567	0.758338	0.294616	0.0504391	0.791251	0.0564539	0.999813	0.999961
ENSG00000213983	AP1G2	0.945848	0.14013	0.681896	0.00697134	0.99782	0.969743	0.984529	0.468785	0.862997	0.0298998	#N/A	0.90125	0.79442	0.622585	0.775323	0.220022	0.999813	0.999961
ENSG00000072958	AP1M1	0.957802	0.410705	0.848414	0.000117109	0.99782	0.997817	0.494354	0.0944948	0.771699	0.000436227	0.999567	0.964663	0.765748	0.148429	0.677237	0.0430685	0.999813	0.999961
ENSG00000129354	AP1M2	0.287459	0.723687	0.55625	0.683958	0.99782	0.980368	0.864489	0.178667	0.852699	0.95995	0.999567	0.924916	0.28044	NA	NA	NA	NA	0.999961
ENSG00000106367	AP1S1	0.0341474	0.0120536	0.773598	0.0410504	0.99782	0.963247	0.020725	0.0139689	0.957385	0.000515367	0.999567	0.835857	0.0278306	0.0336659	0.837422	NA	NA	0.999961
ENSG00000182287	AP1S2	3.52002e-05	0.00291874	0.9527	0.000180029	0.99782	0.993384	0.00016651	0.00085737	0.954604	0.000178508	#N/A	0.921403	1.415e-08	5.68479e-05	0.924058	0.00104821	0.999813	0.999961
ENSG00000152056	AP1S3	0.978668	0.963313	0.992563	0.950574	0.99782	0.990609	0.577263	0.554773	0.996344	0.576472	0.999567	0.758324	0.973458	0.861592	NA	0.939071	NA	0.999961
ENSG00000196961	AP2A1	0.313346	0.2505	0.993114	0.508774	0.99782	0.98287	0.342989	0.675945	0.969294	0.702267	#N/A	0.75661	0.633314	0.858358	0.932875	0.915949	0.999813	0.999961
ENSG00000183020	AP2A2	0.354423	0.105389	0.926494	0.213758	0.99782	0.988932	0.643755	0.770513	0.994055	0.647717	0.999567	0.921403	0.690634	0.707602	0.998373	0.825665	0.999813	0.999961
ENSG00000006125	AP2B1	0.990522	0.194847	0.733494	0.00071456	0.99782	0.982237	0.839317	0.00611857	0.625937	0.00279254	#N/A	0.741804	0.841041	0.050688	0.580409	0.221126	0.999813	0.999961
ENSG00000161203	AP2M1	0.726124	0.321108	0.71142	0.840195	0.99782	0.993999	0.890051	0.0235681	0.630091	0.41281	#N/A	0.988428	0.955725	0.0678147	0.553401	0.741822	0.999813	0.999961
ENSG00000042753	AP2S1	0.0239644	0.00531184	0.860414	0.097679	0.99782	0.993384	0.0117804	0.00103942	0.774546	0.0689743	0.999567	0.971	0.0654018	0.00244146	0.739161	0.598214	0.999813	0.999961
ENSG00000132842	AP3B1	0.893787	0.118068	0.651987	0.96135	0.99782	0.963247	0.848549	0.122926	0.6232	0.332369	#N/A	0.706619	0.969088	0.287737	0.617741	0.800962	0.999813	0.999961
ENSG00000103723	AP3B2	#N/A	#N/A	#N/A	#N/A	0.99782	0.980368	#N/A	#N/A	#N/A	#N/A	0.999567	0.897337	0.591093	#N/A	NA	#N/A	NA	0.999961
ENSG00000065000	AP3D1	0.927536	0.434135	0.848824	0.000358145	0.99782	0.988491	0.678624	0.0759402	0.724905	0.00119289	#N/A	0.843399	0.894547	0.170999	0.633162	0.123521	0.999813	0.999961
ENSG00000185009	AP3M1	0.883699	0.417964	0.772144	0.0636067	0.99782	0.993384	0.500866	0.893745	0.797464	0.0373761	0.999567	0.982425	0.745468	0.944094	0.805746	0.472844	0.999813	0.999961
ENSG00000070718	AP3M2	0.802618	0.0592476	0.648298	0.725436	0.295829	0.993384	0.741694	0.0661121	0.696436	#N/A	0.228768	0.849769	0.928932	0.182942	0.627803	0.99721	0.999813	0.999961
ENSG00000177879	AP3S1	0.826536	0.246503	0.858646	0.665805	0.99782	0.982974	0.81433	0.694233	0.974213	0.129492	#N/A	0.814681	0.977021	0.853832	0.925253	0.72415	0.999813	0.999961
ENSG00000157823	AP3S2	0.428801	0.502752	0.947121	0.541482	0.99782	0.987572	0.190535	0.425215	0.817485	0.769141	#N/A	0.708643	0.529635	0.739602	0.910794	0.901824	0.999813	0.999961
ENSG00000134262	AP4B1	0.286427	0.160414	0.991438	0.0146425	0.99782	0.963247	0.197419	0.372265	0.842546	0.0238476	0.999567	0.425735	0.398662	0.531023	0.90551	0.363869	0.999813	0.999961
ENSG00000081014	AP4E1	0.462949	0.83943	0.869693	0.813217	0.99782	0.993384	0.335566	0.941569	0.792297	0.958906	0.999567	0.824365	0.718604	0.988712	NA	0.924434	NA	0.999961
ENSG00000221838	AP4M1	0.26269	0.955373	0.584005	0.595487	0.99782	0.963247	0.601849	0.950424	0.842572	0.21462	0.999567	0.962552	0.337265	0.900851	NA	NA	NA	0.999961
ENSG00000100478	AP4S1	0.018293	0.114204	0.755097	0.588424	0.99782	0.969743	0.0134717	0.0717423	0.716584	0.0832875	0.999567	0.613947	0.270861	0.526876	NA	0.620198	NA	0.999961
ENSG00000254470	AP5B1	0.0202822	0.00303311	0.821423	0.00235427	0.99782	0.988491	0.0146547	0.0144665	0.636712	0.00028727	0.999567	0.752925	0.0218684	0.146269	NA	0.0564074	NA	0.999961
ENSG00000053770	AP5M1	0.994648	0.955661	0.976481	0.998423	0.99782	0.963247	0.996868	0.778309	0.986871	0.447721	0.999567	0.720502	0.931964	0.710655	0.932875	0.932971	NA	0.999961
ENSG00000125843	AP5S1	0.103576	0.0561881	0.934503	0.0234049	0.99782	0.990609	0.144456	0.0735876	0.987296	0.00131042	0.999567	0.99683	0.232876	0.134333	0.981643	0.369375	NA	0.999961
ENSG00000242802	AP5Z1	0.52605	0.247727	0.976038	0.86456	0.99782	0.989099	0.474268	0.705253	0.922279	0.217944	0.999567	0.988428	0.825122	0.863714	0.981643	0.740409	0.999813	0.999961
ENSG00000120868	APAF1	0.72425	0.0115047	0.374615	0.0747942	0.99782	0.980368	0.629868	0.0404388	0.567611	0.0105856	0.999567	0.899412	0.706875	0.131562	0.340129	0.451309	0.999813	0.999961
ENSG00000107282	APBA1	0.160192	0.0780686	0.755097	0.0641859	0.321861	0.963247	0.273135	0.05973	0.827489	0.0240861	0.208924	0.562334	0.460135	0.0448978	NA	0.45845	NA	0.999961
ENSG00000034053	APBA2	0.0880385	2.14729e-05	0.288924	0.00115227	0.99782	0.963247	0.0402544	1.07248e-05	0.528181	0.000270142	0.999567	0.696807	0.10376	2.73374e-09	0.0866891	0.00991834	NA	0.999961
ENSG00000011132	APBA3	0.68127	0.617323	0.969577	0.0576869	0.99782	0.963247	0.945357	0.96942	0.985383	0.0605561	#N/A	0.660891	0.898529	0.941563	0.951774	0.561416	0.999813	0.999961
ENSG00000166313	APBB1	0.497102	0.0449539	0.819923	0.0873095	0.99782	0.993384	0.14649	0.0471019	0.999336	0.00328035	0.999567	0.84814	0.589161	0.212362	0.891295	0.231958	0.999813	0.999961
ENSG00000077420	APBB1IP	0.0597293	0.00121564	0.820434	0.0130326	0.99782	0.982974	0.0516409	0.0184533	0.952633	0.0166161	0.999567	0.79913	0.129102	0.0500755	0.925569	0.387147	0.999813	0.999961
ENSG00000163697	APBB2	0.532104	0.797469	0.926136	0.719635	0.99782	0.963247	0.169101	0.297416	0.963042	0.396852	0.999567	0.639083	NA	0.868979	NA	NA	NA	0.999961
ENSG00000113108	APBB3	0.00172238	0.00717233	0.741486	0.672679	0.99782	0.963247	0.00101677	0.00348118	0.70457	0.0856454	0.999567	0.292865	0.000681277	0.0289161	NA	0.684665	NA	0.999961
ENSG00000134982	APC	0.00702004	0.000241998	0.719163	0.940386	0.99782	0.982974	0.00313108	0.000179967	0.750278	0.341401	0.999567	0.805033	0.0154951	0.000422742	0.796566	0.861283	0.999813	0.999961
ENSG00000115266	APC2	#N/A	#N/A	#N/A	0.570031	0.99782	#N/A	#N/A	#N/A	#N/A	0.121942	0.999567	#N/A	#N/A	#N/A	#N/A	#N/A	#N/A	#N/A
ENSG00000154856	APCDD1	0.77774	0.200158	0.712649	0.914107	0.99782	0.998842	0.240723	0.000841874	0.68567	0.876919	0.999567	0.746447	NA	#N/A	#N/A	#N/A	#N/A	#N/A
ENSG00000198768	APCDD1L	#N/A	#N/A	#N/A	#N/A	#N/A	#N/A	#N/A	#N/A	#N/A	#N/A	#N/A	#N/A	#N/A	#N/A	#N/A	#N/A	#N/A	#N/A
ENSG00000132703	APCS	#N/A	#N/A	#N/A	#N/A	#N/A	#N/A	#N/A	#N/A	#N/A	#N/A	#N/A	#N/A	#N/A	#N/A	#N/A	#N/A	#N/A	#N/A
ENSG00000164062	APEH	0.0216038	0.00541926	0.898268	0.000235366	0.99782	0.990078	0.00343554	0.000818922	0.784596	0.000505217	#N/A	0.870459	0.0625901	0.00319386	0.736956	0.046979	0.999813	0.999961
ENSG00000100823	APEX1	0.0686594	0.0315816	0.895911	0.135907	0.99782	0.963247	0.0188172	0.00348636	0.791017	0.319321	#N/A	0.532463	0.0671434	0.00243845	0.730191	0.76615	0.999813	0.999961
ENSG00000169188	APEX2	0.59957	0.0268802	0.717405	0.0538298	0.99782	0.966817	0.646803	0.000988865	0.602166	0.0067886	0.999567	0.656383	0.658044	0.0670156	0.621613	0.357118	NA	0.999961
ENSG00000117362	APH1A	0.954878	0.699237	0.936424	0.186774	0.99782	0.963247	0.73905	0.154247	0.811307	0.00812261	0.999567	0.717662	0.927231	0.368095	0.796566	0.305153	0.999813	0.999961
ENSG00000138613	APH1B	0.422695	0.00956822	0.648298	0.844114	0.99782	0.996957	0.176939	0.00176582	0.786961	0.913992	0.999567	0.86074	0.771168	0.268866	NA	NA	NA	0.999961
ENSG00000166181	API5	0.13416	0.215269	0.774769	0.0160685	0.958749	0.969743	0.194475	0.00585616	0.97385	0.0382507	0.732398	0.911695	0.0911326	0.0669055	0.830646	0.422373	0.999813	0.999961
ENSG00000149089	APIP	0.0388153	0.273912	0.835604	0.00292921	0.99782	0.982974	0.0142194	0.0681105	0.803101	0.000159558	0.999567	0.871743	0.103399	0.208002	0.859935	0.137666	0.999813	0.999961
ENSG00000175279	APITD1	0.050654	0.033634	0.797814	0.00380094	0.99782	0.985828	0.183368	0.000693619	0.988132	0.00119619	0.999567	0.991631	0.0547002	0.0612494	0.803481	0.0837598	NA	0.999961
ENSG00000251503	APITD1-CORT	0.0206709	0.097859	0.618948	0.0475099	0.99782	0.980179	0.0229306	0.261332	0.709051	0.0111081	0.999567	0.947629	0.0449679	0.306211	NA	NA	NA	0.999961
ENSG00000169621	APLF	0.474693	0.0942898	0.762421	0.733504	0.99782	0.993282	0.185605	0.00530037	0.696436	0.108508	0.999567	0.989523	0.684231	0.342867	NA	NA	NA	0.999961
ENSG00000171388	APLN	#N/A	#N/A	#N/A	#N/A	0.99782	#N/A	#N/A	#N/A	#N/A	#N/A	0.999567	#N/A	#N/A	#N/A	#N/A	#N/A	#N/A	#N/A
ENSG00000134817	APLNR	#N/A	#N/A	#N/A	#N/A	0.99782	#N/A	#N/A	#N/A	#N/A	#N/A	0.999567	#N/A	#N/A	#N/A	#N/A	#N/A	#N/A	#N/A
ENSG00000105290	APLP1	#N/A	#N/A	0.47138	0.526044	0.99782	0.963247	#N/A	0.631246	0.824015	0.220365	0.999567	0.951144	0.385593	#N/A	NA	#N/A	#N/A	0.999961
ENSG00000084234	APLP2	0.000150054	2.01806e-06	0.673916	1.93401e-07	0.99782	0.993282	0.000156641	1.82093e-06	0.862997	2.4885e-07	0.963949	0.994315	2.72374e-10	6.9071e-22	0.742682	4.62547e-33	0.999813	0.999961
ENSG00000101474	APMAP	0.027818	0.0115185	0.957586	0.858656	0.99782	0.993384	0.0318421	0.126716	0.838635	0.192152	0.999567	0.891335	0.115657	0.294323	0.843072	0.782183	0.999813	0.999961
ENSG00000118137	APOA1	0.823356	#N/A	#N/A	0.598847	0.99782	0.963247	0.0528049	#N/A	#N/A	0.364997	0.999567	0.192568	#N/A	#N/A	#N/A	#N/A	#N/A	#N/A
ENSG00000163382	APOA1BP	0.0266692	0.090833	0.938934	0.0127434	0.998407	0.993282	0.014594	0.111978	0.93474	0.00557962	0.999567	0.962076	0.0439306	0.0443399	0.977771	0.305394	0.999813	0.999961
ENSG00000158874	APOA2	#N/A	#N/A	#N/A	0.51462	0.99782	#N/A	#N/A	#N/A	#N/A	0.0252292	0.999567	#N/A	#N/A	#N/A	#N/A	#N/A	#N/A	#N/A
ENSG00000110244	APOA4	#N/A	#N/A	#N/A	#N/A	0.99782	#N/A	#N/A	#N/A	#N/A	#N/A	0.999567	#N/A	#N/A	#N/A	#N/A	#N/A	#N/A	#N/A
ENSG00000110243	APOA5	#N/A	#N/A	#N/A	0.472992	0.99782	0.963247	#N/A	#N/A	#N/A	0.199074	0.999567	0.0874065	#N/A	#N/A	#N/A	#N/A	#N/A	#N/A
ENSG00000084674	APOB	#N/A	#N/A	#N/A	#N/A	#N/A	#N/A	#N/A	#N/A	#N/A	#N/A	#N/A	#N/A	#N/A	#N/A	#N/A	#N/A	#N/A	#N/A
ENSG00000111701	APOBEC1	#N/A	#N/A	#N/A	#N/A	#N/A	#N/A	#N/A	#N/A	#N/A	#N/A	#N/A	#N/A	#N/A	#N/A	#N/A	#N/A	#N/A	#N/A
ENSG00000124701	APOBEC2	#N/A	#N/A	#N/A	#N/A	#N/A	#N/A	#N/A	#N/A	#N/A	#N/A	#N/A	#N/A	#N/A	#N/A	#N/A	#N/A	#N/A	#N/A
ENSG00000128383	APOBEC3A	2.46288e-06	5.02976e-06	#N/A	2.57335e-05	#N/A	#N/A	5.79117e-08	3.65621e-07	#N/A	6.56431e-07	#N/A	#N/A	6.15947e-09	2.39465e-08	#N/A	4.97447e-05	#N/A	#N/A
ENSG00000179750	APOBEC3B	0.985356	0.02625	0.47753	0.190835	0.130933	0.985195	0.79746	0.00211732	0.493927	0.0148555	0.0862053	0.721611	0.950833	0.0380945	NA	NA	NA	0.999961
ENSG00000244509	APOBEC3C	0.0260168	8.91981e-05	0.726975	6.80924e-06	0.99782	0.993384	0.0425116	2.60334e-05	0.609758	2.29443e-05	#N/A	0.855477	0.0127324	2.04708e-08	0.576587	4.41459e-05	0.999813	0.999961
ENSG00000243811	APOBEC3D	0.513456	0.0116644	0.667657	6.36652e-05	0.99782	0.963247	0.696464	0.0116625	0.605779	7.1772e-05	0.999567	0.588529	0.594983	0.00889073	0.503444	0.0359492	0.999813	0.999961
ENSG00000128394	APOBEC3F	0.607181	0.189539	0.918358	0.0716157	0.742615	0.994018	0.329143	0.0654009	0.822033	0.00442363	0.685474	0.901324	0.594867	0.180973	0.813271	0.349911	0.999813	0.999961
ENSG00000239713	APOBEC3G	0.20394	0.00106462	0.681896	0.05228	0.627814	0.996957	0.29299	0.000499583	0.597067	0.1573	0.436872	0.920293	0.186372	2.25879e-05	0.481001	0.38704	0.445007	0.999961
ENSG00000100298	APOBEC3H	0.00739803	0.00147604	0.806738	0.000113187	0.99782	0.963247	0.00104323	9.54258e-05	0.729533	7.93523e-05	0.999567	0.609076	0.01801	0.00078405	0.698758	0.0518063	0.999813	0.999961
ENSG00000173627	APOBEC4	#N/A	#N/A	#N/A	#N/A	#N/A	#N/A	#N/A	#N/A	#N/A	#N/A	#N/A	#N/A	#N/A	#N/A	#N/A	#N/A	#N/A	#N/A
ENSG00000184730	APOBR	0.0054819	0.00202871	0.891512	0.0412877	0.99782	0.991145	0.0013205	0.00167668	0.734663	0.00111934	0.844833	0.700879	0.00169155	0.0124995	NA	0.157231	NA	0.999961
ENSG00000130208	APOC1	#N/A	#N/A	0.961323	0.0270139	0.533358	0.818651	#N/A	#N/A	0.999398	0.00348826	0.594518	0.0836456	#N/A	#N/A	#N/A	NA	NA	0.999961
ENSG00000234906	APOC2	#N/A	#N/A	#N/A	0.826293	0.99782	#N/A	#N/A	#N/A	#N/A	0.75088	0.999567	#N/A	#N/A	#N/A	#N/A	#N/A	#N/A	#N/A
ENSG00000110245	APOC3	#N/A	#N/A	#N/A	#N/A	#N/A	#N/A	#N/A	#N/A	#N/A	#N/A	#N/A	#N/A	#N/A	#N/A	#N/A	#N/A	#N/A	#N/A
ENSG00000267467	APOC4	#N/A	#N/A	#N/A	#N/A	#N/A	#N/A	#N/A	#N/A	#N/A	#N/A	#N/A	#N/A	#N/A	#N/A	#N/A	#N/A	#N/A	#N/A
ENSG00000224916	APOC4-APOC2	#N/A	#N/A	#N/A	#N/A	0.99782	#N/A	#N/A	#N/A	#N/A	#N/A	0.999567	#N/A	#N/A	#N/A	#N/A	#N/A	#N/A	#N/A
ENSG00000189058	APOD	0.468285	0.085114	0.641063	0.504386	0.99782	0.982974	0.927	0.0507355	0.660915	0.0582202	0.999567	0.481532	#N/A	NA	NA	#N/A	NA	0.999961
ENSG00000130203	APOE	0.0893491	0.791718	0.429628	0.525208	0.913191	0.982956	0.381696	#N/A	0.667725	0.467995	0.806951	0.867568	NA	NA	NA	NA	NA	NA
ENSG00000175336	APOF	#N/A	#N/A	#N/A	#N/A	0.99782	#N/A	#N/A	#N/A	#N/A	#N/A	0.999567	#N/A	#N/A	#N/A	#N/A	#N/A	#N/A	#N/A
ENSG00000091583	APOH	#N/A	#N/A	#N/A	#N/A	#N/A	#N/A	#N/A	#N/A	#N/A	#N/A	#N/A	#N/A	#N/A	#N/A	#N/A	#N/A	#N/A	#N/A
ENSG00000100342	APOL1	0.832175	0.00691647	0.491653	0.000890733	0.0777327	0.982974	0.533608	0.00162241	0.480945	0.000354704	0.120678	0.72391	0.913511	0.0135867	0.28484	0.0980723	0.428063	0.999961
ENSG00000128335	APOL2	0.139745	0.0219005	0.841965	0.0019959	0.808038	0.982974	0.0532803	0.00726015	0.74461	0.00349424	0.999567	0.873745	0.252811	0.011573	0.666384	0.171184	0.999813	0.999961
ENSG00000128284	APOL3	0.107628	0.798106	0.714969	0.10143	0.99782	0.969743	0.0156158	0.20577	0.846649	0.246419	#N/A	0.760475	0.08588	0.298275	0.888215	0.578915	0.999813	0.999961
ENSG00000100336	APOL4	0.311636	0.250282	0.804795	0.305383	0.99782	0.993282	0.806893	0.304688	0.794447	0.0318574	0.999567	0.73649	NA	0.213083	NA	#N/A	NA	0.999961
ENSG00000128313	APOL5	#N/A	#N/A	#N/A	#N/A	#N/A	#N/A	#N/A	#N/A	#N/A	#N/A	#N/A	#N/A	#N/A	#N/A	#N/A	#N/A	#N/A	#N/A
ENSG00000221963	APOL6	0.114528	0.316954	0.832908	0.854422	0.99782	0.996957	0.106527	0.892431	0.695247	0.683683	0.999567	0.971111	0.255968	0.842635	0.689225	0.920854	0.999813	0.999961
ENSG00000178878	APOLD1	0.0921017	0.990414	0.435526	0.305383	0.99782	0.980368	0.271427	0.647563	0.638582	0.264315	0.999567	0.998654	0.113304	0.778695	NA	0.640989	NA	0.999961
ENSG00000204444	APOM	0.363605	0.763828	0.54667	0.989532	0.99782	#N/A	0.00346008	0.789465	0.625937	0.792681	0.999567	#N/A	NA	NA	NA	#N/A	#N/A	#N/A
ENSG00000184831	APOO	0.0422572	0.000488878	0.952777	0.0661967	0.99782	0.963247	0.171736	1.11767e-05	0.781078	0.00348826	0.999567	0.967597	0.0465567	0.00502887	0.990637	NA	NA	0.999961
ENSG00000155008	APOOL	0.797519	0.417068	0.863351	0.844114	0.99782	0.996957	0.4146	0.0700935	0.841363	0.684187	0.999567	0.890712	0.950833	0.638573	NA	NA	NA	0.999961
ENSG00000256053	APOPT1	0.525355	0.0786739	0.804795	0.136742	0.99782	0.990609	0.823604	0.013075	0.650694	0.03423	0.999567	0.986849	0.548633	0.030657	0.712833	0.680774	NA	0.999961
ENSG00000142192	APP	0.00392789	0.00994722	0.664568	0.000104385	0.233835	0.963247	0.00719339	0.00490472	0.594872	7.23538e-05	0.136811	0.677191	0.00448188	0.00121105	0.60566	1.95706e-05	0.803758	0.999961
ENSG00000062725	APPBP2	0.601116	0.262576	0.906212	0.666946	0.99782	0.995725	0.618116	0.424676	0.966963	0.701661	0.999567	0.899928	0.88223	0.812181	NA	0.95062	NA	0.999961
ENSG00000157500	APPL1	0.849832	0.0285872	0.631099	0.983117	0.99782	0.996957	0.766514	0.0582365	0.711936	0.396466	0.999567	0.972503	0.855814	0.271485	NA	0.885582	NA	0.999961
ENSG00000136044	APPL2	0.372554	0.0183696	0.920858	0.00114977	0.99782	0.993384	0.127965	0.0231487	0.865372	0.000157799	0.999567	0.849734	0.436142	0.145385	NA	0.0395145	NA	0.999961
ENSG00000198931	APRT	0.796875	0.145285	0.712649	0.0565725	0.99782	0.996957	0.707124	0.016395	0.597067	0.206922	0.999567	0.874888	0.933339	0.0359412	0.525333	0.646049	0.999813	0.999961
ENSG00000137074	APTX	0.45844	0.200054	0.938538	0.508774	0.99782	0.963247	0.134853	0.00919168	0.804814	0.618667	0.999567	0.683968	0.52666	0.135986	0.826647	0.848322	0.999813	0.999961
ENSG00000240583	AQP1	0.384322	#N/A	#N/A	#N/A	0.99782	#N/A	0.596971	#N/A	#N/A	#N/A	0.999567	#N/A	NA	#N/A	NA	#N/A	#N/A	0.999961
ENSG00000143595	AQP10	0.161827	0.1055	#N/A	#N/A	#N/A	#N/A	0.00266467	0.000636521	#N/A	0.283688	#N/A	#N/A	#N/A	#N/A	#N/A	#N/A	#N/A	#N/A
ENSG00000178301	AQP11	#N/A	#N/A	#N/A	#N/A	0.99782	#N/A	#N/A	#N/A	#N/A	#N/A	0.999567	#N/A	#N/A	#N/A	#N/A	#N/A	#N/A	#N/A
ENSG00000184945	AQP12A	#N/A	#N/A	#N/A	#N/A	#N/A	#N/A	#N/A	#N/A	#N/A	#N/A	#N/A	#N/A	#N/A	#N/A	#N/A	#N/A	#N/A	#N/A
ENSG00000185176	AQP12B	#N/A	#N/A	#N/A	#N/A	#N/A	#N/A	#N/A	#N/A	#N/A	#N/A	#N/A	#N/A	#N/A	#N/A	#N/A	#N/A	#N/A	#N/A
ENSG00000167580	AQP2	#N/A	#N/A	#N/A	0.35261	0.99782	0.963247	#N/A	#N/A	#N/A	0.0721716	0.999567	0.0836456	#N/A	#N/A	#N/A	#N/A	#N/A	#N/A
ENSG00000165272	AQP3	0.121385	0.201955	0.803512	0.00273154	0.0751517	0.993384	0.0818673	0.0302027	0.958983	0.0102762	0.082765	0.990383	0.12978	0.120877	0.903929	0.130304	0.276185	0.999961
ENSG00000171885	AQP4	#N/A	#N/A	#N/A	0.508774	0.99782	#N/A	#N/A	#N/A	#N/A	#N/A	0.999567	#N/A	#N/A	#N/A	#N/A	#N/A	#N/A	#N/A
ENSG00000161798	AQP5	#N/A	#N/A	#N/A	#N/A	0.99782	#N/A	#N/A	#N/A	#N/A	#N/A	0.999567	#N/A	#N/A	#N/A	#N/A	#N/A	#N/A	#N/A
ENSG00000086159	AQP6	#N/A	#N/A	#N/A	#N/A	0.99782	#N/A	#N/A	#N/A	#N/A	#N/A	0.999567	#N/A	#N/A	#N/A	#N/A	#N/A	#N/A	#N/A
ENSG00000165269	AQP7	#N/A	#N/A	#N/A	0.305383	0.99782	0.963247	#N/A	0.0252614	#N/A	0.0345499	0.999567	0.0836456	#N/A	#N/A	#N/A	#N/A	#N/A	#N/A
ENSG00000103375	AQP8	#N/A	#N/A	#N/A	#N/A	#N/A	#N/A	#N/A	#N/A	#N/A	#N/A	#N/A	#N/A	#N/A	#N/A	#N/A	#N/A	#N/A	#N/A
ENSG00000103569	AQP9	0.0080136	2.07764e-05	#N/A	4.63638e-05	#N/A	0.963247	0.00154117	3.24477e-06	#N/A	4.96807e-06	#N/A	0.96225	0.00560529	3.4162e-08	NA	0.000253479	#N/A	0.999961
ENSG00000172901	AQPEP	#N/A	#N/A	#N/A	#N/A	0.99782	#N/A	#N/A	#N/A	#N/A	#N/A	0.999567	#N/A	#N/A	#N/A	#N/A	#N/A	#N/A	#N/A
ENSG00000021776	AQR	0.968149	0.011637	0.437197	0.658166	0.99782	0.963247	0.766052	0.0291701	0.597067	0.873799	0.999567	0.740059	0.811611	0.166277	0.411498	0.980503	0.999813	0.999961
ENSG00000169083	AR	#N/A	#N/A	#N/A	0.814964	#N/A	#N/A	#N/A	#N/A	#N/A	0.365623	#N/A	#N/A	#N/A	#N/A	#N/A	#N/A	#N/A	#N/A
ENSG00000078061	ARAF	0.145095	0.503275	0.522904	0.539592	0.99782	0.963247	0.181422	0.104901	0.588555	#N/A	0.999567	0.431293	0.449378	0.296599	0.349995	0.932603	0.999813	0.999961
ENSG00000186635	ARAP1	0.000426607	0.000782362	0.898268	0.000506313	0.99782	0.998842	0.00179905	0.00233246	0.917291	0.000103077	0.999567	0.9236	0.000252747	0.00149375	0.977771	0.000804564	0.999813	0.999961
ENSG00000047365	ARAP2	0.375293	0.0143516	0.317953	0.253931	0.99782	0.963247	0.410602	0.00597525	0.46144	0.00835999	0.999567	0.537834	0.354421	0.0326223	0.0972629	0.367274	0.999813	0.999961
ENSG00000120318	ARAP3	0.0263834	0.00718923	0.972051	0.983413	0.99782	0.963247	0.0204252	0.00442771	0.946102	0.673355	0.999567	0.515928	0.181083	0.139397	NA	0.923163	NA	0.999961
ENSG00000198576	ARC	#N/A	#N/A	#N/A	#N/A	#N/A	#N/A	#N/A	#N/A	#N/A	#N/A	#N/A	#N/A	#N/A	#N/A	#N/A	#N/A	#N/A	#N/A
ENSG00000095139	ARCN1	0.186379	0.663424	0.868744	0.952773	0.99782	0.980368	0.0356325	0.0769003	0.936153	0.267228	0.999567	0.807182	0.250265	0.287189	0.921878	0.728468	0.999813	0.999961
ENSG00000109321	AREG	0.00192963	0.000270189	0.969166	0.000165536	0.99782	0.963247	0.00100867	0.000149107	0.988094	3.74035e-05	0.999567	0.493352	0.00887607	0.000514277	NA	0.0020206	NA	0.999961
ENSG00000205595	AREGB	0.000420559	0.000652143	#N/A	0.000132755	0.99782	0.963247	0.000165217	0.000398248	#N/A	6.84269e-06	0.999567	0.101827	0.00296361	0.00249142	#N/A	0.00226371	#N/A	#N/A
ENSG00000119682	AREL1	0.973004	0.671812	0.927908	0.913721	0.99782	0.995725	0.774058	0.290328	0.794447	0.49421	0.999567	0.866332	0.927231	0.419061	0.849306	0.838998	0.999813	0.999961
ENSG00000143761	ARF1	0.557806	0.880556	0.936649	0.00233046	0.99782	0.984375	0.812095	0.232527	0.816795	0.000670118	#N/A	0.863951	0.961767	0.403528	0.761538	0.000517128	0.999813	0.999961
ENSG00000134287	ARF3	0.288196	0.959226	0.785659	0.507271	0.99782	0.963247	0.0876075	0.243347	0.910582	#N/A	0.999567	0.619665	0.284849	0.389617	0.934977	0.99721	0.999813	0.999961
ENSG00000168374	ARF4	0.674231	0.931811	0.891512	0.232969	0.99782	0.963247	0.451888	0.281324	0.999458	0.0215803	#N/A	0.696807	0.645392	0.572974	0.968944	0.340123	0.999813	0.999961
ENSG00000004059	ARF5	0.479788	0.518085	0.966723	0.319483	0.99782	0.993384	0.542067	0.379744	0.970733	0.479893	0.999567	0.951144	0.507349	0.301976	0.960008	0.890718	0.999813	0.999961
ENSG00000165527	ARF6	0.808425	0.629593	0.978872	0.0100106	0.99782	0.998842	0.3792	0.0290757	0.819827	0.00302397	#N/A	0.991322	0.632897	0.107708	0.803279	0.00465866	0.999813	0.999961
ENSG00000101199	ARFGAP1	0.104613	0.0569927	0.991421	0.225827	0.99782	0.993384	0.164767	0.344466	0.906626	0.014286	0.999567	0.988428	0.426323	0.543674	0.933121	0.34759	0.999813	0.999961
ENSG00000149182	ARFGAP2	0.924706	0.454846	0.911321	0.693818	0.99782	0.982974	0.884127	0.934176	0.987155	#N/A	#N/A	0.920349	0.97164	0.915395	0.932875	0.915815	0.999813	0.999961
ENSG00000242247	ARFGAP3	0.862701	0.0189503	0.638306	0.0726632	0.99782	0.993384	0.742858	0.0702403	0.797464	0.00251882	0.999567	0.967762	0.894692	0.254067	0.687896	0.228605	0.999813	0.999961
ENSG00000066777	ARFGEF1	0.0115249	0.380324	0.871882	0.844693	0.99782	0.963247	0.00896951	0.0922319	0.981522	0.505841	0.999567	0.514519	0.0154792	0.466705	0.835281	0.861548	0.999813	0.999961
ENSG00000124198	ARFGEF2	0.675544	0.0605825	0.693074	0.1318	0.99782	0.993384	0.750014	0.0433489	0.70293	0.00272385	0.999567	0.970998	0.99599	0.519213	NA	0.266406	NA	0.999961
ENSG00000164144	ARFIP1	0.809792	0.352355	0.762563	0.172823	0.99782	0.982974	0.850915	0.31539	0.850093	0.00591806	0.999567	0.994315	0.765523	0.796265	NA	NA	NA	0.999961
ENSG00000132254	ARFIP2	0.969213	0.750412	0.966009	0.705025	0.99782	0.993384	0.955997	0.197725	0.830802	0.957482	0.999567	0.876921	0.924547	0.513694	0.866367	0.963793	0.999813	0.999961
ENSG00000101246	ARFRP1	0.790854	0.359962	0.726291	0.0757889	0.99782	0.963247	0.436841	0.929327	0.803898	0.019639	0.999567	0.76307	0.781707	0.922647	0.826647	0.434584	0.999813	0.999961
ENSG00000118520	ARG1	0.0290748	0.00503774	#N/A	0.472992	#N/A	#N/A	0.00701391	0.00428573	#N/A	0.151371	#N/A	#N/A	0.157037	0.300714	#N/A	#N/A	#N/A	#N/A
ENSG00000081181	ARG2	0.267784	0.270243	0.986876	0.35261	0.99782	0.993384	0.258004	0.211981	0.993671	0.0365863	0.999567	0.799134	NA	0.37381	NA	NA	NA	0.999961
ENSG00000186103	ARGFX	#N/A	#N/A	#N/A	#N/A	#N/A	#N/A	#N/A	#N/A	#N/A	#N/A	#N/A	#N/A	#N/A	#N/A	#N/A	#N/A	#N/A	#N/A
ENSG00000134884	ARGLU1	0.0339029	0.107114	0.999796	0.168733	0.99782	0.982974	0.0420721	0.14411	0.974213	#N/A	#N/A	0.801605	0.0275774	0.181102	0.935367	0.851372	0.999813	0.999961
ENSG00000175220	ARHGAP1	0.0438763	0.279295	0.751584	0.00683568	0.99782	0.963247	0.0778085	0.84212	0.638654	0.0105974	#N/A	0.704532	0.204499	0.951075	0.561237	0.340963	0.999813	0.999961
ENSG00000071205	ARHGAP10	0.0396199	0.703399	0.712649	0.0339254	0.99782	0.993384	0.0340411	0.357763	0.657652	0.00195906	0.999567	0.999199	0.152537	0.576541	0.677237	0.346286	NA	0.999961
ENSG00000198826	ARHGAP11A	3.80418e-05	0.00109891	0.808533	9.70612e-06	0.99782	0.993384	5.23854e-05	0.000276528	0.800161	1.62093e-05	#N/A	0.893451	1.96441e-06	2.83526e-05	0.833771	0.000963283	0.999813	0.999961
ENSG00000187951	ARHGAP11B	0.0119835	0.336843	0.583085	0.000190528	0.99782	0.980368	0.00619983	0.173102	0.607469	0.000276483	#N/A	0.706871	0.0159796	0.221981	0.560811	0.0564539	0.999813	0.999961
ENSG00000165322	ARHGAP12	0.142825	0.000303863	0.638379	0.19465	0.99782	0.990609	0.0568005	0.000188568	0.750278	0.00468858	0.999567	0.998654	0.316447	0.0220698	NA	0.48832	NA	0.999961
ENSG00000075884	ARHGAP15	0.31847	0.0640115	0.691611	0.332698	0.99782	0.963247	0.513778	0.0369879	0.636712	#N/A	0.999567	0.618926	0.600315	0.0944498	0.676144	0.886583	0.999813	0.999961
ENSG00000140750	ARHGAP17	0.126666	0.284323	0.938852	0.410352	0.99782	0.993384	0.118381	0.398406	0.87036	0.0294662	0.999567	0.994315	0.263804	0.640621	0.860095	0.428314	0.999813	0.999961
ENSG00000146376	ARHGAP18	0.6589	0.0077638	0.539251	0.508605	0.99782	0.993282	0.461986	0.00637138	0.607469	0.228738	0.999567	0.805436	0.810821	0.149728	NA	0.873074	NA	0.999961
ENSG00000213390	ARHGAP19	0.0737661	0.275377	0.831855	0.000545846	0.99782	0.993384	0.0205446	0.00815977	0.885603	3.55266e-05	0.999567	0.878522	0.209633	0.299212	0.863972	0.114711	0.999813	0.999961
ENSG00000269891	ARHGAP19-SLIT1	0.228306	0.605986	0.712649	0.0143298	0.99782	0.99934	0.563799	0.212216	0.967593	0.000474026	0.999567	0.844663	0.372523	0.639715	NA	0.263181	NA	0.999961
ENSG00000137727	ARHGAP20	#N/A	#N/A	#N/A	0.548892	0.99782	#N/A	#N/A	#N/A	#N/A	#N/A	0.999567	#N/A	#N/A	#N/A	#N/A	#N/A	#N/A	#N/A
ENSG00000107863	ARHGAP21	0.866946	0.0162129	0.424805	0.0991637	0.99782	0.982974	0.800576	0.0116698	0.567611	0.0031878	0.747208	0.91966	0.793489	0.0962151	0.328072	0.264407	NA	0.999961
ENSG00000128805	ARHGAP22	0.0155117	0.00659455	#N/A	0.560621	0.99782	0.963247	0.000981176	0.000143044	#N/A	0.249552	0.999567	0.0836456	0.291209	0.17641	#N/A	NA	NA	0.999961
ENSG00000225485	ARHGAP23	0.459556	0.604571	#N/A	0.914107	0.99782	0.963247	0.00901905	0.0117991	#N/A	0.894725	0.999567	0.0874065	#N/A	#N/A	#N/A	#N/A	#N/A	#N/A
ENSG00000138639	ARHGAP24	4.75254e-06	5.32537e-06	#N/A	0.00254958	0.99782	0.963247	1.11471e-07	4.64557e-07	#N/A	5.51016e-05	0.999567	0.0851817	4.3335e-06	7.77235e-06	#N/A	0.0586374	#N/A	#N/A
ENSG00000163219	ARHGAP25	0.0225641	0.0234382	0.924429	0.063319	0.99782	0.982974	0.0209702	0.259394	0.775075	0.0900401	#N/A	0.798249	0.0420867	0.368511	0.745117	0.606288	0.999813	0.999961
ENSG00000145819	ARHGAP26	0.0264437	0.000213357	0.7646	0.000793841	0.99782	0.982974	0.00544582	6.47523e-05	0.939604	0.000140821	#N/A	0.99638	0.00724288	1.13365e-07	0.796566	0.000479533	0.999813	0.999961
ENSG00000159314	ARHGAP27	0.000311104	0.00074926	0.868269	0.86456	0.99782	0.963247	0.00100867	0.014718	0.78284	0.185768	0.999567	0.570502	0.000845673	0.0236648	0.755041	0.663626	0.999813	0.999961
ENSG00000088756	ARHGAP28	#N/A	#N/A	#N/A	#N/A	0.99782	#N/A	#N/A	#N/A	#N/A	#N/A	0.999567	#N/A	#N/A	#N/A	#N/A	#N/A	#N/A	#N/A
ENSG00000137962	ARHGAP29	#N/A	#N/A	#N/A	0.508774	0.99782	0.996957	#N/A	#N/A	#N/A	#N/A	0.999567	0.744249	NA	#N/A	NA	#N/A	#N/A	0.999961
ENSG00000186517	ARHGAP30	0.78356	0.388944	0.91136	0.00933727	0.99782	0.969743	0.7328	0.463079	0.987296	0.0364694	0.999567	0.755023	0.919178	0.786817	0.997975	0.123187	0.999813	0.999961
ENSG00000031081	ARHGAP31	0.198337	0.0406025	0.915039	0.373943	0.875047	0.980368	0.157812	0.0377875	0.966134	0.427347	0.732398	0.808868	0.55152	0.351332	NA	0.790783	NA	0.999961
ENSG00000134909	ARHGAP32	0.00317283	0.000166779	0.853668	0.356238	0.99782	0.993384	0.000992289	1.37155e-05	0.757114	0.00705372	0.999567	0.593459	0.0814826	0.00592153	NA	NA	#N/A	0.999961
ENSG00000004777	ARHGAP33	0.0545533	0.937458	0.491653	0.0341483	0.99782	0.995725	0.0291494	0.619485	0.606098	0.00860359	0.999567	0.881222	0.124904	0.727949	NA	0.346428	NA	0.999961
ENSG00000160007	ARHGAP35	0.400132	0.0823692	0.929682	0.0144707	0.99782	0.963247	0.4021	0.42587	0.978609	0.00491424	#N/A	0.610451	0.664916	0.624451	0.987403	0.268621	0.999813	0.999961
ENSG00000147256	ARHGAP36	#N/A	#N/A	#N/A	#N/A	#N/A	#N/A	#N/A	#N/A	#N/A	#N/A	#N/A	#N/A	#N/A	#N/A	#N/A	#N/A	#N/A	#N/A
ENSG00000147799	ARHGAP39	#N/A	#N/A	#N/A	0.548892	0.99782	#N/A	#N/A	#N/A	#N/A	#N/A	0.999567	#N/A	#N/A	#N/A	#N/A	#N/A	#N/A	#N/A
ENSG00000089820	ARHGAP4	0.00583986	0.011637	0.951726	0.0536051	0.99782	0.966817	0.00594316	0.0239655	0.85945	0.00525601	#N/A	0.708643	0.00126762	0.0246298	0.862534	0.0177179	0.999813	0.999961
ENSG00000124143	ARHGAP40	#N/A	#N/A	#N/A	#N/A	#N/A	#N/A	#N/A	#N/A	#N/A	#N/A	#N/A	#N/A	#N/A	#N/A	#N/A	#N/A	#N/A	#N/A
ENSG00000165895	ARHGAP42	0.50512	0.316471	#N/A	#N/A	0.99782	#N/A	#N/A	#N/A	#N/A	#N/A	0.999567	#N/A	#N/A	#N/A	#N/A	#N/A	#N/A	#N/A
ENSG00000006740	ARHGAP44	#N/A	#N/A	#N/A	#N/A	0.99782	#N/A	#N/A	#N/A	#N/A	#N/A	0.999567	#N/A	#N/A	#N/A	#N/A	#N/A	#N/A	#N/A
ENSG00000100852	ARHGAP5	0.026176	0.0484123	0.899989	0.492921	0.99782	0.982974	0.0242147	0.0194925	0.748627	0.0522013	0.534105	0.761025	0.187972	0.121066	0.904043	0.520511	NA	0.999961
ENSG00000047648	ARHGAP6	0.0207741	0.00196167	#N/A	0.0882335	#N/A	#N/A	0.000625775	4.72366e-06	#N/A	0.000438953	#N/A	#N/A	0.161708	0.0850139	#N/A	NA	#N/A	#N/A
ENSG00000241484	ARHGAP8	0.666821	0.176	0.490543	0.157085	0.99782	0.963247	0.6021	0.00147551	0.741239	0.00170763	0.999567	0.990082	0.800508	NA	NA	NA	#N/A	0.999961
ENSG00000123329	ARHGAP9	0.0050644	0.0353311	0.862335	0.75291	0.99782	0.963247	0.0105403	0.143079	0.78541	0.528104	0.999567	0.539096	0.00417127	0.21883	0.742279	0.826182	0.999813	0.999961
ENSG00000141522	ARHGDIA	0.615887	0.00522139	0.458329	0.0602855	0.99782	0.963247	0.176101	0.00106404	0.529959	0.371447	#N/A	0.460945	0.400475	2.25834e-05	0.0488471	0.640974	0.999813	0.999961
ENSG00000111348	ARHGDIB	0.163813	0.28938	0.909016	5.46487e-05	0.99782	0.998842	0.0587772	0.00985071	0.966963	0.000597705	0.999567	0.972363	0.0863514	0.0139606	0.98545	6.99577e-05	0.999813	0.999961
ENSG00000242173	ARHGDIG	#N/A	#N/A	#N/A	#N/A	#N/A	#N/A	#N/A	#N/A	#N/A	#N/A	#N/A	#N/A	#N/A	#N/A	#N/A	#N/A	#N/A	#N/A
ENSG00000076928	ARHGEF1	0.00621925	0.0253477	0.969565	0.46098	0.99782	0.963247	0.0091578	0.0233218	0.954604	0.0835801	#N/A	0.667431	0.00235002	0.0268873	0.984117	0.271091	0.999813	0.999961
ENSG00000104728	ARHGEF10	0.430027	0.351524	0.973558	0.68076	0.99782	0.980368	0.24858	0.101098	0.879374	0.204127	0.999567	0.986937	0.816745	0.72705	NA	NA	#N/A	0.999961
ENSG00000074964	ARHGEF10L	0.000122583	0.00025009	#N/A	0.10012	0.99782	#N/A	3.58334e-05	9.65427e-07	#N/A	0.000267933	0.999567	#N/A	0.0149204	0.00444046	#N/A	NA	#N/A	#N/A
ENSG00000132694	ARHGEF11	0.000311127	0.000117678	0.961323	0.344915	0.99782	0.963247	8.02414e-05	6.63551e-05	0.93278	0.0342513	0.999567	0.591338	0.000129164	5.05004e-05	NA	0.557161	NA	0.999961
ENSG00000196914	ARHGEF12	0.792571	0.335276	0.826768	0.934197	0.99782	0.995325	0.775003	0.329435	0.898125	0.391062	0.999567	0.98395	0.967394	0.807863	NA	0.838537	NA	0.999961
ENSG00000198844	ARHGEF15	#N/A	#N/A	#N/A	#N/A	0.99782	#N/A	#N/A	#N/A	#N/A	#N/A	0.999567	#N/A	#N/A	#N/A	#N/A	#N/A	#N/A	#N/A
ENSG00000130762	ARHGEF16	#N/A	#N/A	#N/A	#N/A	0.99782	#N/A	#N/A	#N/A	#N/A	#N/A	0.999567	#N/A	#N/A	#N/A	#N/A	#N/A	#N/A	#N/A
ENSG00000110237	ARHGEF17	#N/A	#N/A	0.979207	0.605041	0.99782	#N/A	#N/A	#N/A	0.956358	0.154845	0.999567	#N/A	#N/A	#N/A	#N/A	#N/A	NA	#N/A
ENSG00000104880	ARHGEF18	0.0040341	0.00570145	0.91616	0.584418	0.99782	0.996957	0.00751917	0.00850751	0.823699	0.719314	#N/A	0.96782	0.00621048	0.0117358	0.866367	0.997396	0.999813	0.999961
ENSG00000142632	ARHGEF19	0.428892	0.855283	0.81025	0.416173	0.99782	0.969743	0.121529	0.59918	0.733172	0.0945515	0.999567	0.582173	0.579857	0.981876	NA	NA	NA	0.999961
ENSG00000116584	ARHGEF2	0.0419575	0.58047	0.776603	0.000130638	0.99782	0.988506	0.169324	0.890663	0.742935	4.46673e-05	#N/A	0.914924	0.285794	0.968786	0.698758	5.33988e-06	0.999813	0.999961
ENSG00000240771	ARHGEF25	#N/A	#N/A	#N/A	#N/A	#N/A	#N/A	#N/A	#N/A	#N/A	#N/A	#N/A	#N/A	#N/A	#N/A	#N/A	#N/A	#N/A	#N/A
ENSG00000114790	ARHGEF26	#N/A	#N/A	#N/A	#N/A	0.99782	#N/A	#N/A	#N/A	#N/A	#N/A	0.999567	#N/A	#N/A	#N/A	#N/A	#N/A	#N/A	#N/A
ENSG00000214944	ARHGEF28	0.616007	0.317062	#N/A	#N/A	0.99782	0.993384	0.107448	0.00285499	#N/A	#N/A	0.999567	0.612411	NA	#N/A	#N/A	#N/A	#N/A	#N/A
ENSG00000163947	ARHGEF3	0.00696566	0.00292208	0.981836	0.662598	0.893331	0.986123	0.014449	0.0195833	0.852015	#N/A	0.999567	0.896367	0.0223206	0.0396467	0.888215	0.996022	0.999813	0.999961
ENSG00000214694	ARHGEF33	#N/A	#N/A	#N/A	0.819098	0.99782	0.963247	#N/A	#N/A	#N/A	0.518849	0.999567	0.0839512	#N/A	#N/A	#N/A	#N/A	#N/A	#N/A
ENSG00000213214	ARHGEF35	0.731528	0.756234	0.9878	0.548892	0.99782	0.982974	0.492757	0.765854	0.896593	0.13666	0.999567	0.710591	0.990414	0.97279	NA	NA	NA	0.999961
ENSG00000183111	ARHGEF37	#N/A	#N/A	#N/A	#N/A	#N/A	#N/A	#N/A	#N/A	#N/A	#N/A	#N/A	#N/A	#N/A	#N/A	#N/A	#N/A	#N/A	#N/A
ENSG00000236699	ARHGEF38	#N/A	#N/A	#N/A	#N/A	#N/A	#N/A	#N/A	#N/A	#N/A	#N/A	#N/A	#N/A	#N/A	#N/A	#N/A	#N/A	#N/A	#N/A
ENSG00000137135	ARHGEF39	0.0306893	0.00159917	0.825095	0.00153947	0.99782	0.963247	0.00650451	1.13975e-06	0.657652	0.000125455	0.999567	0.368232	0.120906	0.00848416	NA	0.0403937	NA	0.999961
ENSG00000136002	ARHGEF4	0.11921	0.0534026	#N/A	0.22074	0.99782	0.963247	0.0020351	0.000150251	#N/A	0.0195766	0.999567	0.0836456	NA	NA	#N/A	NA	NA	0.999961
ENSG00000165801	ARHGEF40	1.61366e-05	6.37626e-06	#N/A	0.000445799	0.99782	0.963247	4.30052e-07	1.87377e-07	#N/A	2.85714e-05	0.999567	0.0836456	1.05233e-05	1.74786e-06	#N/A	0.0581027	NA	0.999961
ENSG00000050327	ARHGEF5	0.641783	0.531806	0.982409	0.494899	0.99782	0.969743	0.335571	0.244584	0.988649	0.0980377	0.999567	0.588058	0.669982	0.652831	NA	NA	NA	0.999961
ENSG00000129675	ARHGEF6	0.993354	0.0755549	0.561361	0.000423304	0.99782	0.998671	0.466464	0.254842	0.609758	0.00264161	0.999567	0.999199	0.794934	0.391425	0.52331	0.155593	0.999813	0.999961
ENSG00000102606	ARHGEF7	0.630609	0.00952752	0.441431	0.00706534	0.99782	0.963247	0.978093	0.0322349	0.718271	0.00155168	0.999567	0.935226	0.506184	0.0878586	0.400923	0.0181924	0.999813	0.999961
ENSG00000131089	ARHGEF9	0.0398526	0.337621	0.789117	0.477519	0.99782	0.98716	0.0355035	0.470151	0.793078	0.218099	0.999567	0.818135	0.191414	0.652006	NA	0.806788	NA	0.999961
ENSG00000117713	ARID1A	0.00380512	0.000531701	0.733563	0.00614309	0.99782	0.966139	0.0207606	0.00386595	0.845114	0.000727214	#N/A	0.76307	0.0154951	0.00131788	0.824101	0.00452575	0.999813	0.999961
ENSG00000049618	ARID1B	0.460614	0.000134422	0.458342	0.226996	0.99782	0.982974	0.182872	9.16906e-05	0.654651	0.00832922	0.999567	0.999199	0.568871	5.71508e-05	0.420144	0.301248	0.999813	0.999961
ENSG00000189079	ARID2	0.251021	0.00531673	0.551599	0.550969	0.99782	0.993282	0.247374	0.00186545	0.59867	0.0644727	0.999567	0.955449	0.514661	0.0207594	0.52331	0.582244	0.999813	0.999961
ENSG00000116017	ARID3A	0.0388222	0.148674	0.772329	0.68617	0.99782	0.963247	0.023322	0.55867	0.659275	#N/A	0.999567	0.635134	0.107084	0.701116	0.627803	0.969743	0.999813	0.999961
ENSG00000179361	ARID3B	0.541033	0.440097	0.98319	0.00168844	0.805432	0.963247	0.531778	0.118897	0.903003	0.000195083	0.731207	0.870128	0.518696	0.225038	0.952229	0.0141274	0.999813	0.999961
ENSG00000205143	ARID3C	#N/A	#N/A	#N/A	#N/A	#N/A	#N/A	#N/A	#N/A	#N/A	#N/A	#N/A	#N/A	#N/A	#N/A	#N/A	#N/A	#N/A	#N/A
ENSG00000032219	ARID4A	0.0913339	0.00208974	0.638379	0.00017383	0.99782	0.993282	0.0267145	0.000717901	0.664896	3.19516e-05	#N/A	0.984779	0.119945	0.000369372	0.627803	0.000565055	0.999813	0.999961
ENSG00000054267	ARID4B	0.107373	0.000241609	0.490547	0.00573581	0.99782	0.998842	0.0727138	0.000173166	0.636712	0.00100975	0.999567	0.92809	0.0973595	3.67122e-07	0.451402	0.000969439	0.999813	0.999961
ENSG00000196843	ARID5A	0.181426	0.673295	0.850032	1.11873e-05	0.99782	0.993282	0.397782	0.717517	0.792228	2.3324e-05	0.999567	0.901063	0.542792	0.857496	0.759748	3.57985e-09	0.999813	0.999961
ENSG00000150347	ARID5B	0.50462	0.201955	0.842547	0.389907	0.99782	0.982974	0.685689	0.253746	0.794447	0.634929	0.999567	0.758562	0.697298	0.407575	0.866367	0.896832	0.999813	0.999961
ENSG00000166233	ARIH1	0.0317311	0.39014	0.826768	0.000708004	0.99782	0.982974	0.0998436	0.835926	0.791017	0.000171641	0.999567	0.84796	0.151674	0.852313	0.715877	9.83329e-05	0.999813	0.999961
ENSG00000177479	ARIH2	0.206079	0.7053	0.708987	0.00432838	0.99782	0.963247	0.334198	0.137136	0.90621	0.00047828	#N/A	0.90125	0.145089	0.288122	0.725076	0.010917	0.999813	0.999961
ENSG00000221883	ARIH2OS	0.342199	0.728332	0.600951	0.696985	0.99782	0.963247	0.964804	0.704642	0.952633	0.106428	0.999567	0.923316	0.446576	0.950467	NA	NA	NA	0.999961
ENSG00000120805	ARL1	0.0455695	0.0622916	0.862878	0.00718412	0.99782	0.963247	0.0426269	0.00442411	0.853488	0.00230544	#N/A	0.694063	0.116757	0.0116732	0.826647	0.281571	0.999813	0.999961
ENSG00000175414	ARL10	0.789589	0.021141	0.463238	0.125162	0.99782	0.963247	0.387222	0.000232253	0.614901	0.223016	0.999567	0.741273	0.800774	0.0924902	NA	0.389839	NA	0.999961
ENSG00000152213	ARL11	0.00412032	0.00442341	#N/A	0.483284	0.99782	#N/A	0.000170443	5.4116e-05	#N/A	0.0197607	0.999567	#N/A	0.109515	0.0506742	#N/A	NA	#N/A	#N/A
ENSG00000174225	ARL13A	#N/A	#N/A	#N/A	#N/A	#N/A	#N/A	#N/A	#N/A	#N/A	#N/A	#N/A	#N/A	#N/A	#N/A	#N/A	#N/A	#N/A	#N/A
ENSG00000169379	ARL13B	0.74909	0.546398	0.761377	0.875993	0.99782	0.988932	0.405128	0.257278	0.636712	0.934718	0.999567	0.709022	0.85158	0.461951	NA	0.939071	NA	0.999961
ENSG00000179674	ARL14	#N/A	#N/A	#N/A	#N/A	0.99782	#N/A	#N/A	#N/A	#N/A	#N/A	0.999567	#N/A	#N/A	#N/A	#N/A	#N/A	#N/A	#N/A
ENSG00000152219	ARL14EP	0.238363	0.0700658	0.374615	0.929581	0.99782	0.963247	0.517769	0.0856691	0.597067	0.924561	0.999567	0.769633	0.177402	0.267252	0.203067	0.91242	NA	0.999961
ENSG00000268223	ARL14EPL	#N/A	#N/A	#N/A	#N/A	#N/A	#N/A	#N/A	#N/A	#N/A	#N/A	#N/A	#N/A	#N/A	#N/A	#N/A	#N/A	#N/A	#N/A
ENSG00000185305	ARL15	0.0348621	0.117203	0.973358	0.528597	0.99782	0.998842	0.018856	0.0104799	0.941811	0.076388	0.999567	0.896803	0.0345671	NA	0.910794	0.618885	NA	0.999961
ENSG00000214087	ARL16	0.363628	0.328407	0.552059	0.727839	0.99782	0.963247	0.616198	0.850833	0.808565	0.832576	0.999567	0.768933	0.303892	0.936162	0.563314	0.995959	0.999813	0.999961
ENSG00000185829	ARL17A	0.222919	0.000821894	0.520758	0.422957	0.99782	0.989099	0.192736	0.00123504	0.621402	0.392758	0.999567	0.937494	0.568687	0.0326013	NA	0.869089	NA	0.999961
ENSG00000228696	ARL17B	0.974901	0.00474471	0.449639	0.344223	0.99782	0.980368	0.835576	0.00481721	0.615594	0.153741	0.999567	0.909624	0.929577	0.163947	NA	0.656757	NA	0.999961
ENSG00000213465	ARL2	0.114089	0.107463	0.848414	0.000449859	0.99782	0.998842	0.304844	0.155624	0.993671	0.000368112	#N/A	0.840108	0.12628	0.119895	0.883241	0.0626187	0.999813	0.999961
ENSG00000102931	ARL2BP	0.976257	0.474133	0.862456	0.876687	0.99782	0.963247	0.664306	0.872479	0.83985	0.290666	0.999567	0.655142	0.904223	0.878939	0.86883	0.840137	NA	0.999961
ENSG00000138175	ARL3	0.0238959	0.158811	0.741486	0.0982971	0.99782	0.982974	0.00167144	0.00201208	0.794447	0.0013494	0.999567	0.889868	0.19908	0.321637	NA	NA	NA	0.999961
ENSG00000122644	ARL4A	0.178034	0.0749388	0.942434	0.000757562	0.99782	0.990609	0.29299	0.22101	0.999435	0.000656178	0.999567	0.81586	0.354124	0.272908	0.977491	0.00327974	0.999813	0.999961
ENSG00000188042	ARL4C	0.0449586	0.190547	0.777936	7.76623e-05	0.99782	0.982974	0.0719032	0.898956	0.654651	3.12048e-05	0.999567	0.786933	0.0678836	0.818815	0.57329	1.17342e-06	0.999813	0.999961
ENSG00000175906	ARL4D	0.484237	0.671062	0.914393	0.86456	0.99782	0.982974	0.0125226	0.0290852	#N/A	0.778832	0.999567	0.274804	#N/A	NA	#N/A	#N/A	#N/A	#N/A
ENSG00000162980	ARL5A	0.788012	0.595104	0.838169	0.987524	0.99782	0.969743	0.914907	0.744048	0.996652	0.380659	0.999567	0.88723	0.797879	0.903841	0.910794	0.861828	0.999813	0.999961
ENSG00000165997	ARL5B	0.570481	0.0470717	0.772329	0.936144	0.99782	0.993282	0.394808	0.0364909	0.840981	0.861802	0.999567	0.951144	0.805822	0.460633	NA	NA	NA	0.999961
ENSG00000141748	ARL5C	#N/A	#N/A	#N/A	#N/A	0.99782	#N/A	#N/A	#N/A	#N/A	#N/A	0.999567	#N/A	#N/A	#N/A	#N/A	#N/A	#N/A	#N/A
ENSG00000113966	ARL6	0.996271	0.444566	0.719163	0.56516	0.99782	0.993384	0.728489	0.628889	0.839771	0.311635	0.999567	0.990959	NA	0.269887	NA	#N/A	#N/A	0.999961
ENSG00000170540	ARL6IP1	0.0150245	0.0313366	0.608936	0.00394125	0.99782	0.998842	0.00814172	0.00340527	0.803898	0.0270833	#N/A	0.946377	0.00233886	0.0100197	0.684179	0.301181	0.999813	0.999961
ENSG00000182196	ARL6IP4	0.815625	0.205246	0.806738	0.256257	0.99782	0.993384	0.505899	0.0516038	0.735998	#N/A	#N/A	0.861358	0.643864	0.0586686	0.722908	0.995175	0.999813	0.999961
ENSG00000144746	ARL6IP5	0.911841	0.0166645	0.546523	0.931313	0.99782	0.963247	0.722144	0.28579	0.667978	0.38284	0.999567	0.521344	0.948442	0.318021	0.544532	0.788302	0.999813	0.999961
ENSG00000177917	ARL6IP6	0.258597	0.293427	0.981788	0.0333936	0.998407	0.993384	0.330768	0.00643757	0.904964	0.000402397	0.999567	0.844171	0.514661	0.301566	NA	0.28266	NA	0.999961
ENSG00000143862	ARL8A	0.104584	0.758154	0.763612	0.000100368	0.99782	0.969743	0.0731113	0.728551	0.812484	0.000112272	0.999567	0.664242	0.276683	0.918884	0.659326	0.00162707	0.999813	0.999961
ENSG00000134108	ARL8B	0.651681	0.015439	0.47753	0.000814782	0.99782	0.980179	0.979762	0.0531617	0.59867	0.000157799	0.999567	0.833101	0.974149	0.081596	0.427656	0.008125	0.999813	0.999961
ENSG00000196503	ARL9	#N/A	#N/A	#N/A	#N/A	#N/A	#N/A	#N/A	#N/A	#N/A	#N/A	#N/A	#N/A	#N/A	#N/A	#N/A	#N/A	#N/A	#N/A
ENSG00000104442	ARMC1	0.0513402	0.434509	0.720816	5.44824e-05	0.99782	0.998842	0.0214901	0.135696	0.729533	8.49751e-05	#N/A	0.974096	0.0710051	0.315961	0.725468	0.0369828	0.999813	0.999961
ENSG00000170632	ARMC10	0.992652	0.874441	0.954432	0.0874995	0.99782	0.99934	0.826854	0.967791	0.936408	0.00561192	0.999567	0.963699	0.835623	0.748777	NA	0.489485	NA	0.999961
ENSG00000157343	ARMC12	0.748313	0.751601	0.988389	0.976406	0.99782	0.989099	0.0983425	0.042655	0.959623	0.78655	0.999567	0.421581	#N/A	#N/A	#N/A	#N/A	#N/A	#N/A
ENSG00000118690	ARMC2	0.692889	0.397106	0.943621	0.653855	0.99782	0.993384	0.351527	0.276352	0.922285	0.449215	0.999567	0.912441	0.766335	0.649449	NA	NA	NA	0.999961
ENSG00000165309	ARMC3	0.77895	0.1055	0.597922	#N/A	#N/A	0.966139	0.266822	0.00101181	0.636712	#N/A	#N/A	0.963699	NA	#N/A	#N/A	#N/A	#N/A	#N/A
ENSG00000169126	ARMC4	#N/A	#N/A	#N/A	#N/A	#N/A	#N/A	#N/A	#N/A	#N/A	#N/A	#N/A	#N/A	#N/A	#N/A	#N/A	#N/A	#N/A	#N/A
ENSG00000140691	ARMC5	0.81482	0.0785074	0.669366	0.530851	0.99782	0.99934	0.591102	0.00812215	0.625937	0.250647	0.86138	0.953978	0.802107	0.1326	NA	0.849905	NA	0.999961
ENSG00000105676	ARMC6	0.523076	0.190403	0.868744	0.00137055	0.99782	0.993384	0.237795	0.161364	0.847354	8.8355e-05	0.999567	0.978178	0.573983	0.130707	0.759725	0.137596	0.999813	0.999961
ENSG00000125449	ARMC7	0.741053	0.926524	0.952777	0.179435	0.99782	0.969743	0.414773	0.765854	0.752821	0.019427	0.999567	0.600912	0.879735	0.784515	NA	0.56251	NA	0.999961
ENSG00000114098	ARMC8	0.15004	0.032758	0.857441	0.10103	0.99782	0.998842	0.138901	0.0520488	0.87652	0.0087575	0.999567	0.93553	0.44027	0.306473	0.935367	0.258108	NA	0.999961
ENSG00000135931	ARMC9	#N/A	#N/A	#N/A	0.447088	0.999837	0.998842	#N/A	0.176089	0.825553	0.0752943	0.999567	0.743112	NA	#N/A	NA	NA	NA	0.999961
ENSG00000126947	ARMCX1	0.387922	0.411268	#N/A	0.797773	0.99782	#N/A	0.00256848	#N/A	#N/A	0.337508	0.999567	#N/A	#N/A	#N/A	#N/A	#N/A	#N/A	#N/A
ENSG00000184867	ARMCX2	0.86848	0.150996	0.529473	0.313941	0.99782	0.998842	0.519173	0.00167712	0.707552	0.017083	0.999567	0.775546	0.962019	0.511719	NA	NA	NA	0.999961
ENSG00000102401	ARMCX3	0.0649031	0.0679789	0.855868	0.999476	0.99782	0.963247	0.026043	0.0996088	0.711936	0.362005	0.999567	0.568556	0.0901848	0.244762	NA	0.807418	NA	0.999961
ENSG00000196440	ARMCX4	0.104642	0.0111717	0.806275	0.70462	0.99782	0.993384	0.00248025	0.000381889	0.697106	0.130303	0.999567	0.502424	0.429649	0.206266	NA	NA	NA	0.999961
ENSG00000125962	ARMCX5	0.752134	0.0995258	0.815496	0.804227	0.99782	0.993384	0.28212	0.0538577	0.929156	0.147699	0.999567	0.877876	0.852165	0.409139	NA	NA	NA	0.999961
ENSG00000198960	ARMCX6	0.985356	0.850125	0.952777	0.641296	0.99782	0.993282	0.929801	0.731083	0.95939	0.576263	0.999567	0.820851	0.913544	0.798212	0.981643	0.953137	NA	0.999961
ENSG00000254636	ARMS2	#N/A	#N/A	#N/A	#N/A	#N/A	#N/A	#N/A	#N/A	#N/A	#N/A	#N/A	#N/A	#N/A	#N/A	#N/A	#N/A	#N/A	#N/A
ENSG00000143437	ARNT	0.577859	0.010461	0.816962	0.724557	0.99782	0.997817	0.308218	0.0768863	0.981522	0.0991339	0.999567	0.895825	0.701589	0.290473	0.888215	0.732727	0.999813	0.999961
ENSG00000172379	ARNT2	#N/A	#N/A	#N/A	0.407926	0.99782	0.963247	#N/A	#N/A	#N/A	0.084339	0.999567	0.0843609	#N/A	#N/A	#N/A	#N/A	#N/A	#N/A
ENSG00000133794	ARNTL	0.307193	0.000218829	0.552848	0.00711443	0.99782	0.982974	0.189228	0.000332725	0.731643	0.000796065	#N/A	0.704296	0.4963	0.00515021	0.565284	0.02181	0.999813	0.999961
ENSG00000029153	ARNTL2	0.00752601	0.0129707	0.898268	0.0015779	0.99782	0.980368	0.00509681	0.000109785	0.988442	0.000181512	0.781244	0.704588	0.0631154	0.0226227	NA	0.0369925	NA	0.999961
ENSG00000241685	ARPC1A	0.749118	0.45777	0.966723	0.97523	0.99782	0.993219	0.836156	0.0375952	0.808724	0.31058	#N/A	0.99294	0.681389	0.264216	0.937239	0.818967	0.999813	0.999961
ENSG00000130429	ARPC1B	0.874204	0.9472	0.95331	0.000665446	0.99782	0.979609	0.94859	0.170869	0.768462	0.00573321	0.999567	0.746321	0.974884	0.326247	0.758207	0.0126043	0.999813	0.999961
ENSG00000163466	ARPC2	0.848184	0.920461	0.993368	0.462992	0.99782	0.993282	0.781114	0.488368	0.966134	0.0804126	0.999567	0.884198	0.991612	0.700017	0.909037	0.226332	0.999813	0.999961
ENSG00000111229	ARPC3	0.484389	0.13816	0.848414	0.301054	0.99782	0.993384	0.90679	0.757389	0.988094	#N/A	#N/A	0.95561	0.931625	0.898452	0.938177	0.979631	0.999813	0.999961
ENSG00000241553	ARPC4	0.963053	0.902582	0.974564	0.0920269	0.99782	0.996957	0.82148	0.376041	0.797464	0.280608	#N/A	0.865082	0.996461	0.400836	0.833771	0.761029	0.999813	0.999961
ENSG00000250151	ARPC4-TTLL3	0.147422	0.591635	0.497546	0.628722	0.99782	0.963247	0.0776772	0.599887	0.597067	0.699833	0.999567	0.500085	0.296351	0.35115	0.340129	0.841726	NA	0.999961
ENSG00000162704	ARPC5	0.185917	0.827802	0.812736	6.58142e-05	0.99782	0.966817	0.0600287	0.143484	0.8808	0.000379449	#N/A	0.791744	0.177402	0.339164	0.860675	0.00331152	0.999813	0.999961
ENSG00000136950	ARPC5L	0.00219725	0.000667669	0.989763	0.741564	0.99782	0.977769	0.00229045	8.84479e-05	0.902452	0.118152	#N/A	0.83142	0.00262297	0.000129002	0.926656	0.617924	0.999813	0.999961
ENSG00000128989	ARPP19	0.093762	0.910917	0.618872	0.959484	0.99782	0.993384	0.0343619	0.262691	0.716584	0.356048	0.999567	0.973305	0.114826	0.50111	0.670778	0.727591	0.999813	0.999961
ENSG00000172995	ARPP21	0.356052	0.754794	0.822928	0.379231	0.99782	0.993282	0.895062	0.786691	0.895465	0.0728073	0.999567	0.820623	NA	NA	NA	#N/A	#N/A	0.999961
ENSG00000120500	ARR3	#N/A	#N/A	#N/A	#N/A	0.99782	#N/A	#N/A	#N/A	#N/A	#N/A	0.999567	#N/A	#N/A	#N/A	#N/A	#N/A	#N/A	#N/A
ENSG00000137486	ARRB1	0.00716835	7.80004e-07	0.429628	0.00929418	0.99782	0.963247	0.00595535	1.66456e-06	0.638654	0.000532322	0.999567	0.86658	0.00863841	2.59304e-10	0.421629	0.0968537	NA	0.999961
ENSG00000141480	ARRB2	0.0174205	0.0109766	0.938254	0.000480428	0.99782	0.982974	0.0943095	0.165416	0.993671	0.000150817	#N/A	0.832166	0.0858585	0.17497	0.960008	0.00021978	0.999813	0.999961
ENSG00000197070	ARRDC1	0.00822703	0.000464372	0.889006	0.187929	0.99782	0.980368	0.00294338	0.000897173	0.660915	0.00908547	0.999567	0.64973	0.0024023	0.00651453	0.771129	0.290111	0.999813	0.999961
ENSG00000105643	ARRDC2	0.00088199	0.0117376	0.892342	9.27794e-06	0.99782	0.963247	0.000857715	0.0161725	0.879374	9.3843e-06	#N/A	0.631815	0.00130511	0.0708489	0.783484	4.6685e-07	0.999813	0.999961
ENSG00000113369	ARRDC3	0.023123	0.00107939	0.772329	8.36552e-06	0.99782	0.963247	0.0347248	0.00233012	0.896593	8.58984e-06	0.999567	0.858496	0.0211226	0.000120261	0.806836	3.55184e-10	0.999813	0.999961
ENSG00000140450	ARRDC4	0.000331988	0.0183695	0.621929	0.00645398	#N/A	#N/A	6.48901e-05	0.00434787	0.831795	8.08937e-06	#N/A	#N/A	0.000490255	0.0389568	NA	0.0836329	#N/A	#N/A
ENSG00000205784	ARRDC5	0.648143	0.00181474	0.562007	0.62432	0.99782	0.963247	0.0955332	0.000420207	0.791815	0.0808779	0.999567	0.955449	0.83511	0.0264505	NA	NA	NA	0.999961
ENSG00000100299	ARSA	0.0151302	0.105146	0.887731	0.780762	0.99782	0.998842	0.0170719	0.294419	0.852634	0.140762	0.999567	0.993064	0.139384	0.573115	0.778513	0.71002	0.999813	0.999961
ENSG00000113273	ARSB	0.793399	0.045374	0.69687	0.640535	0.99782	0.993282	0.686088	0.114181	0.800464	0.106779	0.999567	0.966644	0.961767	0.409931	0.775355	0.721492	NA	0.999961
ENSG00000006756	ARSD	0.00124671	0.00280654	0.838359	0.792494	0.99782	0.963247	0.000655	0.00131348	0.836162	0.166293	0.999567	0.391408	0.0390393	0.0840303	NA	NA	NA	0.999961
ENSG00000157399	ARSE	#N/A	#N/A	#N/A	#N/A	#N/A	#N/A	#N/A	#N/A	#N/A	#N/A	#N/A	#N/A	#N/A	#N/A	#N/A	#N/A	#N/A	#N/A
ENSG00000062096	ARSF	#N/A	#N/A	#N/A	#N/A	#N/A	#N/A	#N/A	#N/A	#N/A	#N/A	#N/A	#N/A	#N/A	#N/A	#N/A	#N/A	#N/A	#N/A
ENSG00000141337	ARSG	0.00190394	0.0297648	0.66056	0.265567	0.99782	0.963247	0.00109081	0.0104075	0.661961	0.0136019	0.999567	0.689109	0.00240353	0.140715	NA	0.501351	NA	0.999961
ENSG00000205667	ARSH	#N/A	#N/A	#N/A	#N/A	#N/A	#N/A	#N/A	#N/A	#N/A	#N/A	#N/A	#N/A	#N/A	#N/A	#N/A	#N/A	#N/A	#N/A
ENSG00000183876	ARSI	#N/A	#N/A	#N/A	0.000889573	0.99782	#N/A	#N/A	#N/A	#N/A	0.000184132	0.999567	#N/A	#N/A	#N/A	#N/A	0.00602307	NA	#N/A
ENSG00000180801	ARSJ	#N/A	#N/A	#N/A	#N/A	0.99782	0.993282	#N/A	#N/A	#N/A	#N/A	0.999567	0.857228	NA	#N/A	NA	#N/A	#N/A	0.999961
ENSG00000164291	ARSK	0.784129	0.501786	0.765564	0.683958	0.99782	0.993384	0.423833	0.654803	0.748473	0.280107	0.999567	0.755059	0.980113	0.438804	NA	NA	NA	0.999961
ENSG00000129744	ART1	#N/A	#N/A	#N/A	#N/A	0.99782	#N/A	#N/A	#N/A	#N/A	#N/A	0.999567	#N/A	#N/A	#N/A	#N/A	#N/A	#N/A	#N/A
ENSG00000156219	ART3	#N/A	0.277981	0.741932	0.308374	0.99782	0.963247	#N/A	0.664435	0.765869	0.0524143	0.999567	0.11842	#N/A	NA	NA	#N/A	#N/A	0.999961
ENSG00000111339	ART4	#N/A	#N/A	#N/A	#N/A	0.99782	#N/A	#N/A	#N/A	#N/A	#N/A	0.999567	#N/A	#N/A	#N/A	#N/A	#N/A	#N/A	#N/A
ENSG00000167311	ART5	#N/A	#N/A	#N/A	#N/A	0.99782	#N/A	#N/A	#N/A	#N/A	#N/A	0.999567	#N/A	#N/A	#N/A	#N/A	#N/A	#N/A	#N/A
ENSG00000117407	ARTN	#N/A	#N/A	#N/A	#N/A	0.99782	#N/A	#N/A	#N/A	#N/A	#N/A	0.999567	#N/A	#N/A	#N/A	#N/A	#N/A	#N/A	#N/A
ENSG00000173409	ARV1	0.249594	0.0530354	0.919389	0.0351277	0.99782	0.993282	0.277437	0.00047156	0.734405	0.000857994	0.999567	0.994315	0.40774	0.101837	0.851569	NA	NA	0.999961
ENSG00000099889	ARVCF	0.16478	0.08201	#N/A	0.627045	0.99782	#N/A	0.00132497	4.3729e-05	#N/A	0.10939	0.999567	#N/A	NA	NA	#N/A	#N/A	#N/A	#N/A
ENSG00000004848	ARX	#N/A	#N/A	#N/A	#N/A	#N/A	#N/A	#N/A	#N/A	#N/A	#N/A	#N/A	#N/A	#N/A	#N/A	#N/A	#N/A	#N/A	#N/A
ENSG00000214435	AS3MT	#N/A	#N/A	#N/A	#N/A	#N/A	#N/A	#N/A	#N/A	#N/A	#N/A	#N/A	#N/A	#N/A	#N/A	#N/A	#N/A	#N/A	#N/A
ENSG00000104763	ASAH1	1.11164e-05	9.13365e-06	0.485444	4.26551e-06	0.99782	0.963247	3.92394e-05	7.74798e-05	0.597067	1.34125e-06	0.999567	0.679443	4.48117e-11	1.11329e-14	0.505845	4.82617e-16	0.999813	0.999961
ENSG00000188611	ASAH2	0.928807	0.746008	0.956066	0.983413	0.99782	0.993384	0.719038	0.877598	0.981801	0.872658	0.999567	0.853196	NA	0.811427	NA	#N/A	#N/A	0.999961
ENSG00000204147	ASAH2B	0.865563	0.563442	0.733494	0.946947	0.99782	0.993384	0.276752	0.532801	0.699921	0.60812	0.999567	0.583226	NA	NA	NA	#N/A	#N/A	0.999961
ENSG00000072444	ASAH2C	#N/A	#N/A	#N/A	#N/A	#N/A	#N/A	#N/A	#N/A	#N/A	#N/A	#N/A	#N/A	#N/A	#N/A	#N/A	#N/A	#N/A	#N/A
ENSG00000153317	ASAP1	0.0106935	0.000133002	0.33466	0.256085	0.308053	0.998842	0.0231462	0.000127461	0.42844	0.0293055	0.167475	0.999199	0.0211641	2.57657e-08	0.0855069	0.305153	0.57758	0.999961
ENSG00000151693	ASAP2	0.0401874	0.00743069	#N/A	0.983413	0.99782	0.963247	0.00305353	3.49575e-05	#N/A	0.713609	0.999567	0.196518	0.282248	0.16916	#N/A	NA	NA	0.999961
ENSG00000088280	ASAP3	0.788012	0.117354	#N/A	0.846257	0.99782	0.982974	0.195539	0.00017919	#N/A	0.9373	0.999567	0.591009	NA	#N/A	#N/A	NA	NA	0.999961
ENSG00000065802	ASB1	0.503316	0.894211	0.858575	0.41013	0.999837	0.963247	0.33571	0.40259	0.659275	0.633306	#N/A	0.591338	0.584337	0.785907	0.705858	0.917304	0.999813	0.999961
ENSG00000146926	ASB10	#N/A	#N/A	#N/A	#N/A	#N/A	#N/A	#N/A	#N/A	#N/A	#N/A	#N/A	#N/A	#N/A	#N/A	#N/A	#N/A	#N/A	#N/A
ENSG00000165192	ASB11	#N/A	#N/A	#N/A	#N/A	#N/A	#N/A	#N/A	#N/A	#N/A	#N/A	#N/A	#N/A	#N/A	#N/A	#N/A	#N/A	#N/A	#N/A
ENSG00000198881	ASB12	#N/A	#N/A	#N/A	#N/A	#N/A	#N/A	#N/A	#N/A	#N/A	#N/A	#N/A	#N/A	#N/A	#N/A	#N/A	#N/A	#N/A	#N/A
ENSG00000196372	ASB13	0.0489346	0.0722287	0.909687	0.713718	0.99782	0.963247	0.00747228	0.00643312	0.873857	0.435143	0.999567	0.213415	0.331486	0.338504	NA	NA	NA	0.999961
ENSG00000239388	ASB14	#N/A	#N/A	#N/A	#N/A	#N/A	#N/A	#N/A	#N/A	#N/A	#N/A	#N/A	#N/A	#N/A	#N/A	#N/A	#N/A	#N/A	#N/A
ENSG00000146809	ASB15	#N/A	#N/A	#N/A	#N/A	#N/A	#N/A	#N/A	#N/A	#N/A	#N/A	#N/A	#N/A	#N/A	#N/A	#N/A	#N/A	#N/A	#N/A
ENSG00000161664	ASB16	#N/A	#N/A	#N/A	#N/A	0.99782	#N/A	#N/A	#N/A	#N/A	#N/A	0.999567	#N/A	#N/A	#N/A	#N/A	#N/A	#N/A	#N/A
ENSG00000154007	ASB17	#N/A	#N/A	#N/A	#N/A	#N/A	#N/A	#N/A	#N/A	#N/A	#N/A	#N/A	#N/A	#N/A	#N/A	#N/A	#N/A	#N/A	#N/A
ENSG00000182177	ASB18	#N/A	#N/A	#N/A	#N/A	0.99782	#N/A	#N/A	#N/A	#N/A	#N/A	0.999567	#N/A	#N/A	#N/A	#N/A	#N/A	#N/A	#N/A
ENSG00000100628	ASB2	6.87047e-05	1.88258e-05	0.600951	1.42796e-05	0.434982	0.985714	1.0487e-06	9.80348e-07	0.607469	1.41126e-05	0.86138	0.917476	2.40604e-06	3.15946e-09	0.400923	0.0134924	0.754388	0.999961
ENSG00000270898	ASB3	0.271628	0.201955	#N/A	0.270156	0.99782	0.963247	0.00145223	0.000247205	#N/A	0.0892696	0.999567	0.0874065	#N/A	#N/A	#N/A	NA	NA	#N/A
ENSG00000005981	ASB4	#N/A	#N/A	#N/A	#N/A	0.99782	#N/A	#N/A	#N/A	#N/A	#N/A	0.999567	#N/A	#N/A	#N/A	#N/A	#N/A	#N/A	#N/A
ENSG00000164122	ASB5	#N/A	#N/A	#N/A	#N/A	#N/A	#N/A	#N/A	#N/A	#N/A	#N/A	#N/A	#N/A	#N/A	#N/A	#N/A	#N/A	#N/A	#N/A
ENSG00000148331	ASB6	0.611602	0.967284	0.873342	0.0720642	0.99782	0.996957	0.666759	0.303753	0.766521	0.00104987	0.999567	0.913916	0.903264	0.628324	0.796566	0.26121	NA	0.999961
ENSG00000183475	ASB7	0.162764	0.624726	0.711949	0.537728	0.99782	0.963247	0.0859149	0.995617	0.605779	0.0729636	0.999567	0.532463	0.289657	0.96673	0.590061	0.530191	NA	0.999961
ENSG00000177981	ASB8	0.136083	0.203743	0.926494	0.646553	0.99782	0.989099	0.104265	0.583751	0.808607	0.102634	0.999567	0.946712	0.338206	0.749855	0.830059	0.599352	0.999813	0.999961
ENSG00000102048	ASB9	0.659822	0.778695	0.948423	#N/A	0.99782	0.982974	0.0488225	0.123851	0.994746	#N/A	0.999567	0.298464	#N/A	NA	NA	#N/A	#N/A	#N/A
ENSG00000138303	ASCC1	0.566682	0.0347296	0.849522	0.0236698	0.99782	0.990609	0.844065	0.00143943	0.609758	0.029917	#N/A	0.710591	0.576532	0.00846833	0.722472	0.445001	0.999813	0.999961
ENSG00000100325	ASCC2	0.166046	0.0246565	0.967485	0.843335	0.99782	0.969743	0.12571	0.434168	0.751143	0.464059	#N/A	0.704296	0.249247	0.472211	0.842578	0.817272	0.999813	0.999961
ENSG00000112249	ASCC3	0.91061	0.0495391	0.511575	0.0454149	0.99782	0.963247	0.402489	0.173048	0.605779	0.0178449	#N/A	0.639211	0.744148	0.381556	0.49686	0.425751	0.999813	0.999961
ENSG00000139352	ASCL1	#N/A	#N/A	#N/A	#N/A	#N/A	#N/A	#N/A	#N/A	#N/A	#N/A	#N/A	#N/A	#N/A	#N/A	#N/A	#N/A	#N/A	#N/A
ENSG00000183734	ASCL2	0.00306959	0.0179195	0.741486	0.608643	0.99782	0.969743	0.00228219	0.00507256	0.699331	0.0865527	0.999567	0.440707	0.0426648	0.111841	NA	NA	NA	0.999961
ENSG00000176009	ASCL3	#N/A	#N/A	#N/A	#N/A	#N/A	#N/A	#N/A	#N/A	#N/A	#N/A	#N/A	#N/A	#N/A	#N/A	#N/A	#N/A	#N/A	#N/A
ENSG00000187855	ASCL4	#N/A	#N/A	#N/A	#N/A	#N/A	#N/A	#N/A	#N/A	#N/A	#N/A	#N/A	#N/A	#N/A	#N/A	#N/A	#N/A	#N/A	#N/A
ENSG00000232237	ASCL5	#N/A	#N/A	#N/A	#N/A	#N/A	#N/A	#N/A	#N/A	#N/A	#N/A	#N/A	#N/A	#N/A	#N/A	#N/A	#N/A	#N/A	#N/A
ENSG00000111875	ASF1A	0.0171233	0.0317379	0.969445	0.00962151	0.99782	0.993384	0.00442952	0.00701671	0.956358	0.0128814	0.999567	0.982183	0.0542615	0.0136263	0.894679	0.11027	0.999813	0.999961
ENSG00000105011	ASF1B	1.69453e-05	1.74129e-06	0.88587	9.19119e-07	0.99782	0.993384	7.50558e-06	6.78045e-07	0.987465	4.01374e-07	#N/A	0.990535	1.96417e-07	3.58305e-08	0.977771	6.82557e-06	0.999813	0.999961
ENSG00000141505	ASGR1	0.00177615	0.0163625	0.725626	0.0612498	0.99782	0.996957	0.00147511	0.0142736	0.714317	0.000430347	0.999567	0.90099	0.027232	0.225522	NA	0.223541	NA	0.999961
ENSG00000161944	ASGR2	0.000138229	1.36993e-06	#N/A	0.000110313	#N/A	#N/A	8.74024e-08	1.99049e-08	#N/A	6.54881e-06	#N/A	#N/A	5.3653e-07	8.73993e-08	#N/A	0.00027248	#N/A	#N/A
ENSG00000116539	ASH1L	0.015584	0.00143943	0.572182	0.174784	0.99782	0.988491	0.00878494	0.000216308	0.584617	0.0120634	#N/A	0.934904	0.0141564	4.5843e-05	0.528023	0.294029	0.999813	0.999961
ENSG00000129691	ASH2L	0.987084	0.395342	0.891841	0.00753363	0.99782	0.980179	0.701107	0.0522791	0.657644	0.00101626	0.999567	0.63512	0.948442	0.304702	0.796566	0.228531	0.999813	0.999961
ENSG00000110881	ASIC1	0.8053	0.708307	0.775085	0.43987	0.99782	0.998842	0.655822	0.0404512	0.774979	#N/A	0.999567	0.724095	NA	#N/A	NA	#N/A	#N/A	0.999961
ENSG00000108684	ASIC2	#N/A	#N/A	#N/A	#N/A	#N/A	#N/A	#N/A	#N/A	#N/A	#N/A	#N/A	#N/A	#N/A	#N/A	#N/A	#N/A	#N/A	#N/A
ENSG00000213199	ASIC3	0.122968	0.381909	0.77679	0.472992	0.99782	0.963247	0.00749641	0.101997	0.901229	0.214089	0.999567	0.109397	NA	0.696077	NA	NA	NA	0.999961
ENSG00000072182	ASIC4	#N/A	#N/A	#N/A	#N/A	0.99782	#N/A	#N/A	#N/A	#N/A	#N/A	0.999567	#N/A	#N/A	#N/A	#N/A	#N/A	#N/A	#N/A
ENSG00000256394	ASIC5	#N/A	#N/A	#N/A	#N/A	#N/A	#N/A	#N/A	#N/A	#N/A	#N/A	#N/A	#N/A	#N/A	#N/A	#N/A	#N/A	#N/A	#N/A
ENSG00000101440	ASIP	#N/A	#N/A	#N/A	0.56516	0.99782	0.982974	#N/A	#N/A	#N/A	0.144203	0.999567	0.192568	#N/A	#N/A	#N/A	#N/A	#N/A	#N/A
ENSG00000126522	ASL	0.674709	0.634129	0.952777	0.251734	0.99782	0.993384	0.79101	0.115347	0.784461	0.258671	0.999567	0.755023	0.701158	0.513474	0.990637	0.695274	NA	0.999961
ENSG00000196433	ASMT	#N/A	0.369698	0.562007	0.755217	0.99782	#N/A	#N/A	0.666239	0.6557	0.271541	0.999567	#N/A	#N/A	NA	NA	#N/A	#N/A	#N/A
ENSG00000169093	ASMTL	0.98739	0.0557543	0.618233	0.401572	0.99782	0.980368	0.691039	0.00232221	0.59867	0.465393	#N/A	0.746321	0.84525	0.0531829	0.501252	0.850686	0.999813	0.999961
ENSG00000198356	ASNA1	0.213479	0.00879924	0.878142	0.00870287	0.99782	0.993282	0.31243	0.00940214	0.735998	0.0037709	0.999567	0.984779	0.24684	0.0120165	0.849306	0.258108	0.999813	0.999961
ENSG00000070669	ASNS	0.00249232	0.0360502	0.711949	0.00130683	0.99782	0.963247	0.00354075	0.00245535	0.74461	0.0024693	0.999567	0.736534	0.00183602	0.0146607	0.712833	0.144179	0.999813	0.999961
ENSG00000138381	ASNSD1	0.010483	0.412127	0.586796	0.159229	0.99782	0.963247	0.0204043	0.281119	0.6232	0.0855551	0.999567	0.779025	0.00613252	0.234587	0.536428	0.672358	0.999813	0.999961
ENSG00000108381	ASPA	#N/A	#N/A	#N/A	#N/A	#N/A	#N/A	#N/A	#N/A	#N/A	#N/A	#N/A	#N/A	#N/A	#N/A	#N/A	#N/A	#N/A	#N/A
ENSG00000204653	ASPDH	#N/A	#N/A	#N/A	#N/A	0.99782	#N/A	#N/A	#N/A	#N/A	#N/A	0.999567	#N/A	#N/A	#N/A	#N/A	#N/A	NA	#N/A
ENSG00000166183	ASPG	#N/A	#N/A	#N/A	#N/A	#N/A	#N/A	#N/A	#N/A	#N/A	#N/A	#N/A	#N/A	#N/A	#N/A	#N/A	#N/A	#N/A	#N/A
ENSG00000198363	ASPH	0.114785	0.0113279	0.675581	0.68144	0.999837	0.993219	0.146395	0.00929853	0.628896	0.140745	0.999567	0.966619	0.367908	0.0237134	0.676144	0.741822	NA	0.999961
ENSG00000174939	ASPHD1	#N/A	0.380763	0.686226	#N/A	#N/A	#N/A	#N/A	0.968957	0.774951	#N/A	#N/A	#N/A	#N/A	#N/A	#N/A	#N/A	#N/A	#N/A
ENSG00000128203	ASPHD2	0.661453	0.167895	0.786164	0.760207	0.99782	0.996957	0.340194	0.0203282	0.750278	0.613816	0.999567	0.888761	0.860383	0.300714	NA	0.930648	NA	0.999961
ENSG00000066279	ASPM	5.89841e-05	0.00271369	0.492904	7.78768e-06	0.99782	0.993282	7.97943e-07	2.61633e-05	0.584617	1.72952e-06	0.999567	0.970767	1.75618e-06	0.000294101	0.430414	0.000320942	0.999813	0.999961
ENSG00000106819	ASPN	#N/A	#N/A	#N/A	#N/A	#N/A	#N/A	#N/A	#N/A	#N/A	#N/A	#N/A	#N/A	#N/A	#N/A	#N/A	#N/A	#N/A	#N/A
ENSG00000244617	ASPRV1	0.539845	0.354224	0.952777	0.935865	0.99782	0.998842	0.0764412	0.00660306	0.955749	0.542002	0.999567	0.675164	NA	NA	NA	#N/A	#N/A	0.999961
ENSG00000169696	ASPSCR1	0.185655	0.968779	0.672964	0.0331812	0.99782	0.980368	0.213884	0.357475	0.621402	0.00170763	0.999567	0.714157	0.539311	0.68001	0.589645	0.304689	0.999813	0.999961
ENSG00000162174	ASRGL1	0.380909	0.926168	0.785659	0.685544	0.99782	0.963247	0.477261	0.632261	0.892466	0.567999	0.999567	0.843216	0.591093	0.747921	NA	0.92516	NA	0.999961
ENSG00000130707	ASS1	0.299661	0.985823	0.562797	#N/A	0.99782	0.993384	0.949451	#N/A	0.791815	#N/A	0.999567	0.822103	NA	#N/A	NA	NA	NA	0.999961
ENSG00000034533	ASTE1	0.484195	0.0792613	0.937047	0.726779	0.99782	0.998842	0.197419	0.0618929	0.882079	0.66323	0.999567	0.81976	0.63273	0.438969	NA	0.999758	NA	0.999961
ENSG00000188886	ASTL	0.0266427	0.0110697	#N/A	0.138581	0.99782	#N/A	0.00193345	0.000498842	#N/A	0.00263718	0.999567	#N/A	NA	0.305808	#N/A	NA	#N/A	#N/A
ENSG00000152092	ASTN1	#N/A	#N/A	#N/A	#N/A	#N/A	#N/A	#N/A	#N/A	#N/A	#N/A	#N/A	#N/A	#N/A	#N/A	#N/A	#N/A	#N/A	#N/A
ENSG00000148219	ASTN2	0.599722	0.687709	0.964235	0.262176	0.99782	0.963247	0.205221	0.215588	0.97385	0.00654653	0.999567	0.45601	NA	0.949437	NA	NA	NA	0.999961
ENSG00000064102	ASUN	0.00243022	0.0654701	0.926494	0.00295708	0.99782	0.993384	0.00283817	0.0399695	0.854606	0.00524688	0.999567	0.97528	0.0118836	0.0255322	0.936465	0.189496	0.999813	0.999961
ENSG00000171456	ASXL1	0.445059	0.890242	0.838169	0.262502	0.99782	0.998842	0.110294	0.385534	0.827345	0.549228	#N/A	0.990535	0.461362	0.702117	0.865269	0.855585	0.999813	0.999961
ENSG00000143970	ASXL2	0.057043	0.211753	0.999796	0.000408384	0.99782	0.993384	0.112267	0.209613	0.962435	0.000367658	0.999567	0.936793	0.29287	0.432618	0.970672	0.0550098	0.999813	0.999961
ENSG00000141431	ASXL3	#N/A	#N/A	#N/A	#N/A	#N/A	#N/A	#N/A	#N/A	#N/A	#N/A	#N/A	#N/A	#N/A	#N/A	#N/A	#N/A	#N/A	#N/A
ENSG00000154438	ASZ1	#N/A	#N/A	#N/A	#N/A	#N/A	#N/A	#N/A	#N/A	#N/A	#N/A	#N/A	#N/A	#N/A	#N/A	#N/A	#N/A	#N/A	#N/A
ENSG00000138138	ATAD1	0.0331534	0.89508	0.643339	0.100741	0.99782	0.963247	0.016486	0.690926	0.631123	0.0183029	0.999567	0.632436	0.108279	0.584117	0.635138	0.573659	0.999813	0.999961
ENSG00000156802	ATAD2	8.10677e-05	0.00554196	0.643339	3.34246e-05	0.99782	0.993384	0.000180246	0.00057831	0.667978	7.46519e-05	0.999567	0.896803	2.70467e-06	0.000490994	0.604341	0.00346807	0.999813	0.999961
ENSG00000119778	ATAD2B	0.027539	0.000310371	0.527745	0.0298073	0.99782	0.993384	0.016923	0.000240429	0.602166	0.0026273	0.999567	0.991631	0.0803197	0.00020773	0.535292	0.138209	NA	0.999961
ENSG00000197785	ATAD3A	0.0796911	0.00324623	0.528076	0.0240697	0.99782	0.982974	0.0289794	9.1992e-05	0.570896	0.00575843	0.999567	0.893611	0.126221	6.84739e-05	0.35699	0.310482	0.999813	0.999961
ENSG00000160072	ATAD3B	0.0252439	0.00295635	0.649797	0.132331	0.99782	0.980368	0.01574	0.00679863	0.693341	0.0873913	0.999567	0.848663	0.0733805	0.000483211	0.520601	0.585499	0.999813	0.999961
ENSG00000215915	ATAD3C	0.900051	0.382609	0.782952	0.548892	0.99782	0.995481	0.649124	0.555324	0.830284	#N/A	0.999567	0.821619	NA	NA	NA	#N/A	#N/A	0.999961
ENSG00000176208	ATAD5	0.00070632	0.0183625	0.673916	0.000122069	0.99782	0.993384	0.000132018	0.000589064	0.668785	6.05385e-05	0.999567	0.884338	0.0138476	0.0529854	0.739161	0.0642662	0.999813	0.999961
ENSG00000137343	ATAT1	0.307934	0.607018	0.825807	0.107149	0.99782	0.963247	0.0740694	0.321595	0.726129	0.00107247	0.999567	0.244872	0.580529	0.795861	NA	NA	NA	0.999961
ENSG00000167654	ATCAY	#N/A	#N/A	#N/A	#N/A	0.99782	#N/A	#N/A	#N/A	#N/A	#N/A	0.999567	#N/A	#N/A	#N/A	#N/A	#N/A	#N/A	#N/A
ENSG00000107669	ATE1	0.193006	0.214667	0.974564	0.358321	0.99782	0.996957	0.241877	0.39455	0.921533	0.454486	0.999567	0.990082	0.554589	0.690497	0.945968	0.812408	0.999813	0.999961
ENSG00000123268	ATF1	0.175449	0.550427	0.525114	0.0512884	0.99782	0.969743	0.12094	0.940806	0.637961	0.0105856	0.86138	0.823744	0.293289	0.928254	0.565284	0.420699	NA	0.999961
ENSG00000115966	ATF2	0.893375	0.0357533	0.714216	0.380329	0.99782	0.993282	0.884127	0.283208	0.870292	0.46743	#N/A	0.992495	0.986979	0.53761	0.796566	0.842017	0.999813	0.999961
ENSG00000162772	ATF3	0.130462	0.183106	0.784726	2.0779e-05	0.596303	0.977021	0.106702	0.789882	0.609758	2.13264e-05	0.593116	0.626713	0.315883	0.702456	0.765241	2.13025e-06	0.999813	0.999961
ENSG00000128272	ATF4	0.0982574	0.0150145	0.802004	0.270156	0.99782	0.996957	0.0368044	0.000440809	0.675496	0.0298933	#N/A	0.944527	0.0790522	1.17332e-05	0.601116	0.0963254	0.999813	0.999961
ENSG00000169136	ATF5	0.633364	0.91357	0.92968	0.508774	0.99782	0.998842	0.368362	0.245121	0.976738	0.285412	0.999567	0.976556	0.5403	0.547217	0.935367	0.881454	NA	0.999961
ENSG00000118217	ATF6	0.0647533	0.0154769	0.932761	0.991372	0.99782	0.993384	0.0347248	0.00841177	0.964224	0.554	0.999567	0.989216	0.311755	0.268604	NA	0.99721	NA	0.999961
ENSG00000213676	ATF6B	0.0170491	0.369698	0.754009	0.108218	0.99782	0.969743	0.0628382	0.901013	0.723321	0.283687	#N/A	0.71025	0.114381	0.981876	0.617741	0.739592	0.999813	0.999961
ENSG00000170653	ATF7	0.516308	0.0923429	0.836221	0.245773	0.99782	0.993384	0.677689	0.356767	0.897365	0.171034	0.981449	0.976226	0.805675	0.584117	0.903817	0.749691	0.999813	0.999961
ENSG00000171681	ATF7IP	0.654349	0.00125014	0.288924	0.345565	0.99782	0.963247	0.783542	0.000289581	0.435388	#N/A	0.999567	0.671207	0.942608	1.0431e-05	0.0677904	0.92516	0.999813	0.999961
ENSG00000166669	ATF7IP2	0.421235	0.018547	0.586796	0.819451	0.99782	0.977612	0.512331	0.0115968	0.607469	0.171494	0.999567	0.873094	0.748392	0.0612881	0.529417	0.799357	NA	0.999961
ENSG00000152348	ATG10	0.797519	0.69776	0.999796	0.427744	0.99782	0.982974	0.349319	0.907609	0.791017	0.0482987	0.999567	0.951471	0.923694	0.978027	NA	NA	NA	0.999961
ENSG00000145782	ATG12	0.0724355	0.0749388	0.997617	0.53568	0.99782	0.996957	0.115363	0.251265	0.949661	0.0989589	0.999567	0.951144	0.29343	0.392417	0.953703	0.561	0.999813	0.999961
ENSG00000175224	ATG13	0.365761	0.656451	0.897244	0.982633	0.99782	0.993384	0.346726	0.727125	0.771093	0.36896	0.999567	0.898314	0.622324	0.877679	0.787063	0.820905	0.999813	0.999961
ENSG00000126775	ATG14	0.0910883	0.0336878	0.92968	0.0168925	0.99782	0.993384	0.0556287	0.0154012	0.901229	0.000169743	0.999567	0.989234	0.399051	0.309857	NA	0.129362	NA	0.999961
ENSG00000085978	ATG16L1	0.48272	0.430558	0.948423	0.0353821	0.99782	0.998842	0.299187	0.996412	0.734325	0.00439038	0.999567	0.878541	0.575982	0.981915	0.831656	0.128368	0.999813	0.999961
ENSG00000168010	ATG16L2	0.00113633	5.07869e-05	0.707318	0.011621	0.99782	0.980368	0.000492371	1.68891e-05	0.768222	0.0013494	0.999567	0.631117	6.8902e-07	8.8464e-12	0.734862	0.0732502	0.999813	0.999961
ENSG00000110046	ATG2A	0.0450913	0.0333186	0.938852	0.00150274	0.99782	0.963247	0.0283507	0.0903403	0.831539	0.000291749	0.999567	0.546434	0.190489	0.405187	NA	0.00100204	NA	0.999961
ENSG00000066739	ATG2B	0.372737	0.0384999	0.829686	0.853043	0.99782	0.993384	0.225934	0.0290246	0.881635	0.945196	0.999567	0.859293	0.717387	0.306735	NA	0.999248	NA	0.999961
ENSG00000144848	ATG3	0.894105	0.308163	0.741486	0.613639	0.99782	0.963247	0.477501	0.953013	0.822455	0.108224	0.999567	0.572065	0.785611	0.895309	0.798729	0.497003	0.999813	0.999961
ENSG00000101844	ATG4A	0.976146	0.316554	0.736276	0.341865	0.99782	0.993282	0.910397	0.170555	0.733172	0.0452274	0.999567	0.820872	0.958185	0.505777	NA	0.725124	NA	0.999961
ENSG00000168397	ATG4B	0.625943	0.0342445	0.435526	0.764819	0.99782	0.980368	0.66862	0.143533	0.628842	0.172415	0.999567	0.927589	0.590915	0.358824	0.502738	0.70206	0.999813	0.999961
ENSG00000125703	ATG4C	0.514128	0.201654	0.904421	0.146706	0.99782	0.963247	0.274621	0.111452	0.978609	0.00959739	0.593116	0.527056	0.711283	0.648926	NA	NA	NA	0.999961
ENSG00000130734	ATG4D	0.704684	0.438219	0.755071	0.0938376	0.99782	0.993282	0.262371	0.1962	0.601365	0.00705377	#N/A	0.692623	0.749323	0.309857	0.628138	0.206489	0.999813	0.999961
ENSG00000057663	ATG5	0.706628	0.613717	0.797606	0.678106	0.99782	0.984375	0.45822	0.813467	0.848105	0.860543	#N/A	0.901724	0.65699	0.928535	0.833292	0.995959	0.999813	0.999961
ENSG00000197548	ATG7	0.154117	0.0245221	0.966723	0.560621	0.99782	0.993384	0.108879	0.0808358	0.907663	0.710336	0.999567	0.820623	0.227321	0.166442	0.96699	0.926584	0.999813	0.999961
ENSG00000198925	ATG9A	0.914354	0.384644	0.926494	0.181923	0.99782	0.993384	0.408192	0.860236	0.812484	0.0102039	0.999567	0.735668	0.983249	0.982109	0.984004	0.357961	0.999813	0.999961
ENSG00000181652	ATG9B	0.167805	0.0220242	0.808533	0.108562	0.99782	0.963247	0.113399	0.00413936	0.774979	0.00682243	0.999567	0.413577	0.495953	0.197722	NA	NA	NA	0.999961
ENSG00000142102	ATHL1	0.0110538	0.0608761	0.900256	0.124163	0.99782	0.987572	0.00334186	0.00268658	0.977519	0.0476679	#N/A	0.622857	0.00069148	0.135894	0.866367	0.130304	0.999813	0.999961
ENSG00000138363	ATIC	0.0263834	0.0013762	0.991421	4.11431e-06	0.99782	0.998842	0.0204741	0.00112131	0.842572	5.31273e-06	0.999567	0.927589	0.0127324	0.000371411	0.902685	0.00467833	0.999813	0.999961
ENSG00000198513	ATL1	0.535942	0.96936	0.802004	0.965274	0.99782	0.984375	0.0839986	0.39832	0.899986	0.759532	0.999567	0.623691	NA	0.752295	NA	NA	NA	0.999961
ENSG00000119787	ATL2	0.15467	0.65636	0.528076	0.933376	0.822816	0.982974	0.186076	0.792314	0.689319	0.421319	0.732398	0.920107	0.195192	0.840651	0.556739	0.860608	0.999813	0.999961
ENSG00000184743	ATL3	0.475376	0.0781668	0.829686	0.0374701	0.99782	0.997028	0.463415	0.148214	0.887194	0.154813	0.999567	0.981812	0.744174	0.444239	0.883241	0.505773	0.999813	0.999961
ENSG00000149311	ATM	0.00172616	0.00342601	0.691609	0.154742	0.99782	0.963247	0.00204851	0.000535329	0.59867	0.0132275	0.999567	0.667431	6.47294e-05	1.95739e-05	0.652502	0.288165	0.999813	0.999961
ENSG00000166454	ATMIN	0.776386	0.236548	0.868269	0.812272	0.99782	0.982974	0.955671	0.844312	0.920785	0.966341	0.999567	0.875788	0.985824	0.823706	0.904043	0.951208	0.999813	0.999961
ENSG00000111676	ATN1	0.559311	0.707196	0.77802	0.742544	0.99782	0.993384	0.199338	0.442984	0.834257	0.107171	0.999567	0.967762	0.55616	0.851584	0.806081	0.67422	0.999813	0.999961
ENSG00000172238	ATOH1	#N/A	#N/A	#N/A	#N/A	0.99782	#N/A	#N/A	#N/A	#N/A	#N/A	0.999567	#N/A	#N/A	#N/A	#N/A	#N/A	#N/A	#N/A
ENSG00000179774	ATOH7	#N/A	#N/A	#N/A	#N/A	#N/A	#N/A	#N/A	#N/A	#N/A	#N/A	#N/A	#N/A	#N/A	#N/A	#N/A	#N/A	#N/A	#N/A
ENSG00000168874	ATOH8	0.38525	0.0720089	0.768337	0.914107	0.99782	0.985828	0.0642587	0.000302444	#N/A	0.391822	0.999567	0.5326	NA	NA	#N/A	NA	NA	0.999961
ENSG00000177556	ATOX1	0.908737	0.00677962	0.653816	0.00147818	0.99782	0.969743	0.710902	0.00169753	0.56179	0.00275073	0.999567	0.593459	0.866922	0.00623127	0.475093	0.215506	0.999813	0.999961
ENSG00000206190	ATP10A	0.0628291	0.537157	0.632684	0.710247	0.415229	0.982974	0.0582124	0.925382	0.602166	0.787598	0.164753	0.746534	0.186821	0.948624	0.52791	0.954584	0.999813	0.999961
ENSG00000118322	ATP10B	#N/A	#N/A	#N/A	0.0619956	0.99782	0.963247	#N/A	#N/A	#N/A	0.0121923	0.999567	0.205875	#N/A	#N/A	#N/A	NA	NA	0.999961
ENSG00000145246	ATP10D	0.87763	0.610544	0.9128	0.841789	0.99782	0.993282	0.976315	0.352455	0.771877	0.237735	0.999567	0.83091	0.967763	0.968675	NA	0.734373	NA	0.999961
ENSG00000068650	ATP11A	0.0528354	0.00073498	0.785659	0.815684	0.99782	0.993282	0.0386445	0.00263481	0.925828	0.271863	0.999567	0.79913	0.0745423	0.00430597	NA	0.778813	NA	0.999961
ENSG00000058063	ATP11B	0.808425	0.0014682	0.373736	0.00929066	0.99782	0.963247	0.72275	0.00626658	0.464428	0.00172182	0.999567	0.573107	0.988413	0.018473	0.10747	0.0338554	0.999813	0.999961
ENSG00000101974	ATP11C	0.287018	0.100825	0.863383	0.236376	0.99782	0.998842	0.228779	0.0601787	0.789884	0.0243197	0.999567	0.916407	0.508423	0.354401	NA	0.668879	NA	0.999961
ENSG00000075673	ATP12A	#N/A	#N/A	#N/A	#N/A	#N/A	#N/A	#N/A	#N/A	#N/A	#N/A	#N/A	#N/A	#N/A	#N/A	#N/A	#N/A	#N/A	#N/A
ENSG00000105726	ATP13A1	0.812421	0.554873	0.981836	0.0159689	0.72228	0.998842	0.806089	0.0590384	0.716464	0.0305649	0.937995	0.820872	0.780646	0.252664	0.932875	0.420353	0.996958	0.999961
ENSG00000159363	ATP13A2	0.726124	0.606174	0.799504	0.0190612	0.604631	0.996957	0.708489	0.671339	0.962435	0.0631992	0.803743	0.905446	0.642638	0.79492	0.888599	0.402845	0.999813	0.999961
ENSG00000133657	ATP13A3	0.157225	0.797276	0.745911	0.771513	0.225305	0.993282	0.256817	0.853131	0.759193	0.551161	0.222399	0.799134	0.129644	0.536485	0.753178	0.865148	0.440695	0.999961
ENSG00000127249	ATP13A4	0.740205	0.71594	0.772329	0.872551	0.99782	0.982974	0.848	0.183792	0.807888	0.880917	0.999567	0.982425	NA	NA	NA	#N/A	#N/A	0.999961
ENSG00000187527	ATP13A5	#N/A	#N/A	#N/A	#N/A	0.99782	#N/A	#N/A	#N/A	#N/A	#N/A	0.999567	#N/A	#N/A	#N/A	#N/A	#N/A	#N/A	#N/A
ENSG00000163399	ATP1A1	0.917658	0.0125518	0.610749	0.775327	0.99782	0.993282	0.895062	0.21155	0.784596	0.571657	0.999567	0.990082	0.994318	0.287236	0.683169	0.861283	0.999813	0.999961
ENSG00000018625	ATP1A2	#N/A	#N/A	#N/A	#N/A	0.99782	#N/A	#N/A	#N/A	#N/A	#N/A	0.999567	#N/A	#N/A	#N/A	#N/A	#N/A	#N/A	#N/A
ENSG00000105409	ATP1A3	0.205322	0.863679	0.600951	0.820516	0.908606	0.993384	0.0461231	0.896191	0.597067	0.285567	0.395688	0.667979	0.465636	0.945417	NA	NA	NA	0.999961
ENSG00000132681	ATP1A4	#N/A	#N/A	#N/A	0.526044	0.99782	0.963247	#N/A	#N/A	#N/A	0.0988515	0.999567	0.0836456	#N/A	#N/A	#N/A	#N/A	#N/A	#N/A
ENSG00000143153	ATP1B1	0.894455	0.491291	0.755541	0.933046	0.99782	0.982974	0.698392	0.113847	0.789884	0.431097	0.999567	0.630405	0.94693	0.734316	NA	0.930505	NA	0.999961
ENSG00000129244	ATP1B2	#N/A	#N/A	#N/A	#N/A	0.99782	#N/A	#N/A	#N/A	#N/A	#N/A	0.999567	#N/A	#N/A	#N/A	#N/A	#N/A	#N/A	#N/A
ENSG00000069849	ATP1B3	0.000522664	0.0314501	0.686226	0.0311467	0.99782	0.963247	0.00109946	0.00771331	0.755964	0.0574755	0.999567	0.610985	0.000168951	0.00747132	0.748642	0.511125	0.999813	0.999961
ENSG00000101892	ATP1B4	#N/A	#N/A	#N/A	#N/A	#N/A	#N/A	#N/A	#N/A	#N/A	#N/A	#N/A	#N/A	#N/A	#N/A	#N/A	#N/A	#N/A	#N/A
ENSG00000196296	ATP2A1	#N/A	#N/A	#N/A	0.979652	0.99782	0.963247	#N/A	#N/A	#N/A	0.574981	0.999567	0.293083	#N/A	#N/A	#N/A	NA	#N/A	#N/A
ENSG00000174437	ATP2A2	0.0364558	0.0926009	0.890024	0.239828	0.99782	0.993384	0.014877	0.0148662	0.966134	0.463052	0.999567	0.976494	0.0401191	0.0353404	0.959629	0.837166	0.999813	0.999961
ENSG00000074370	ATP2A3	0.247094	0.275106	0.985489	0.95531	0.99782	0.963247	0.513441	0.888934	0.882559	0.412052	#N/A	0.531553	0.506173	0.990521	0.836913	0.687679	0.999813	0.999961
ENSG00000070961	ATP2B1	0.00266412	2.00726e-05	0.317953	0.000226204	0.99782	0.963247	0.00607814	1.60664e-05	0.435388	4.72277e-05	0.999567	0.833101	0.00120628	1.01759e-12	0.0866849	2.32604e-07	0.999813	0.999961
ENSG00000157087	ATP2B2	0.611908	0.402598	#N/A	#N/A	#N/A	#N/A	#N/A	#N/A	#N/A	#N/A	#N/A	#N/A	#N/A	#N/A	#N/A	#N/A	#N/A	#N/A
ENSG00000067842	ATP2B3	#N/A	#N/A	#N/A	#N/A	0.99782	#N/A	#N/A	#N/A	#N/A	#N/A	0.999567	#N/A	#N/A	#N/A	#N/A	#N/A	NA	#N/A
ENSG00000058668	ATP2B4	0.0566812	0.748165	0.466601	1.94118e-06	0.99782	0.993384	0.0360419	0.11813	0.668748	3.42553e-06	0.999567	0.988912	0.0404538	0.396951	0.525986	0.000148286	0.999813	0.999961
ENSG00000017260	ATP2C1	0.374499	0.876266	0.733563	0.560585	0.99782	0.963247	0.400625	0.507569	0.85323	0.54299	0.999567	0.83142	0.40649	0.755126	0.769948	0.92014	NA	0.999961
ENSG00000064270	ATP2C2	#N/A	#N/A	#N/A	0.56516	0.99782	#N/A	#N/A	#N/A	#N/A	0.197014	0.999567	#N/A	#N/A	#N/A	#N/A	#N/A	NA	#N/A
ENSG00000105675	ATP4A	#N/A	#N/A	#N/A	#N/A	0.99782	#N/A	#N/A	#N/A	#N/A	#N/A	0.999567	#N/A	#N/A	#N/A	#N/A	#N/A	#N/A	#N/A
ENSG00000186009	ATP4B	#N/A	#N/A	#N/A	#N/A	0.99782	#N/A	#N/A	#N/A	#N/A	#N/A	0.999567	#N/A	#N/A	#N/A	#N/A	#N/A	#N/A	#N/A
ENSG00000152234	ATP5A1	0.0092539	0.00104185	0.900256	0.000214327	0.99782	0.996957	0.00451233	0.000244937	0.744917	0.000642064	0.999567	0.940569	0.00150598	7.31654e-07	0.68228	0.00185074	0.999813	0.999961
ENSG00000110955	ATP5B	0.0154716	2.93952e-05	0.558968	0.00808588	0.99782	0.998842	0.00608088	2.60334e-05	0.556703	0.0379292	#N/A	0.989234	0.00180187	2.2863e-11	0.215101	0.242253	0.999813	0.999961
ENSG00000165629	ATP5C1	0.0539082	0.0142515	0.938538	0.163362	0.99782	0.963247	0.0189391	0.000555406	0.803898	0.148201	#N/A	0.64973	0.154521	0.0100796	0.807458	0.707681	0.999813	0.999961
ENSG00000099624	ATP5D	0.0435714	0.000419845	0.528076	0.0378113	0.99782	0.998842	0.0218161	0.000280572	0.597067	0.176108	0.999567	0.974379	0.0455003	2.48181e-06	0.364964	0.571686	0.999813	0.999961
ENSG00000124172	ATP5E	0.817766	0.773958	0.916646	0.887237	0.99782	0.963247	0.469017	0.319673	0.981522	0.641211	0.999567	0.708643	0.762683	0.70014	0.980104	0.906503	0.999813	0.999961
ENSG00000180389	ATP5EP2	0.970327	#N/A	#N/A	#N/A	0.99782	#N/A	0.120835	#N/A	#N/A	#N/A	0.999567	#N/A	#N/A	#N/A	#N/A	#N/A	#N/A	#N/A
ENSG00000116459	ATP5F1	0.00168586	0.0156994	0.628543	0.00111643	0.759089	0.963247	0.000403505	0.00193839	0.783307	0.00752154	0.730489	0.288587	8.44618e-05	0.00226019	0.725468	0.161671	0.999813	0.999961
ENSG00000159199	ATP5G1	0.010779	0.003055	0.706094	0.00042434	0.99782	0.990609	0.0216921	0.000173826	0.906079	0.000430938	0.999567	0.982183	0.00729039	0.0102322	0.748642	0.0509646	0.999813	0.999961
ENSG00000135390	ATP5G2	0.353263	0.0979429	0.804418	0.0821197	0.99782	0.993384	0.131507	0.0194181	0.743011	0.378214	#N/A	0.940569	0.320726	0.0214995	0.644558	0.736465	0.999813	0.999961
ENSG00000154518	ATP5G3	0.00108889	0.000640916	0.976038	0.000392548	0.99782	0.963247	0.00214946	0.000237452	0.937682	0.00158502	0.999567	0.773436	0.000773196	3.57512e-05	0.958514	0.113925	0.999813	0.999961
ENSG00000167863	ATP5H	0.00958848	0.00775531	0.96167	0.000157925	0.99782	0.969743	0.00721	0.00242964	0.932397	0.00109957	#N/A	0.822103	0.00931953	0.00115791	0.924058	0.0141979	0.999813	0.999961
ENSG00000169020	ATP5I	0.0341995	0.00087014	0.972834	0.00583066	0.99782	0.980368	0.0488225	0.000132174	0.800521	0.035182	0.999567	0.913467	0.0153511	5.92433e-07	0.929012	0.135633	0.999813	0.999961
ENSG00000154723	ATP5J	0.000427986	0.000200159	0.993368	1.42796e-05	0.99782	0.982974	0.000513826	1.78509e-05	0.886757	0.000105911	#N/A	0.887371	6.11722e-06	1.15656e-09	0.923472	7.80576e-05	0.999813	0.999961
ENSG00000241468	ATP5J2	0.00181784	2.2847e-05	0.673916	2.91306e-05	0.99782	0.982974	0.00151241	9.15493e-06	0.601365	0.000158725	#N/A	0.870922	0.000176062	3.79106e-12	0.374579	2.21125e-05	0.999813	0.999961
ENSG00000248919	ATP5J2-PTCD1	#N/A	#N/A	#N/A	#N/A	#N/A	#N/A	#N/A	#N/A	#N/A	#N/A	#N/A	#N/A	#N/A	#N/A	#N/A	#N/A	#N/A	#N/A
ENSG00000167283	ATP5L	0.00829412	0.00292855	0.926494	0.042503	0.99782	0.963247	0.00331063	0.00012044	0.774979	0.197343	#N/A	0.709194	0.00565903	8.93021e-06	0.737624	0.606993	0.999813	0.999961
ENSG00000249222	ATP5L2	0.293496	0.001535	#N/A	0.316829	0.99782	#N/A	0.0848678	5.65119e-06	#N/A	0.00293491	0.999567	#N/A	0.491631	0.0306726	NA	NA	NA	0.999961
ENSG00000241837	ATP5O	0.0209359	0.00842496	0.837518	0.00772201	0.99782	0.993384	0.0111541	0.00128737	0.765869	0.0447668	#N/A	0.966547	0.0266828	0.000485412	0.727931	0.345079	0.999813	0.999961
ENSG00000125375	ATP5S	0.272185	0.387337	0.970526	0.98899	0.99782	0.990609	0.156856	0.220993	0.974213	0.716193	0.999567	0.998654	0.603077	0.790182	NA	NA	NA	0.999961
ENSG00000105341	ATP5SL	0.177315	0.00263567	0.943684	0.050476	0.99782	0.969743	0.452791	0.000518676	0.766358	0.0091808	#N/A	0.976556	0.148115	0.00596599	0.991625	0.493201	0.999813	0.999961
ENSG00000071553	ATP6AP1	0.105607	0.47988	0.689677	0.000762588	0.99782	0.982974	0.0657099	0.831089	0.602166	0.000268234	0.999567	0.710591	0.1174	0.945285	0.503444	0.0271915	0.999813	0.999961
ENSG00000205464	ATP6AP1L	0.477842	0.985665	0.741486	0.598847	0.99782	0.982974	0.649462	0.415511	0.727624	0.155604	0.999567	0.982425	0.679112	NA	NA	#N/A	NA	0.999961
ENSG00000182220	ATP6AP2	0.0146563	0.00756044	0.786769	0.000766919	0.99782	0.990609	0.0419437	0.00983205	0.741711	0.000254382	0.999567	0.853138	0.0795219	0.0133059	0.792133	0.0156469	0.999813	0.999961
ENSG00000259784	ATP6C	#N/A	#N/A	#N/A	#N/A	#N/A	#N/A	#N/A	#N/A	#N/A	#N/A	#N/A	#N/A	#N/A	#N/A	#N/A	#N/A	#N/A	#N/A
ENSG00000033627	ATP6V0A1	0.0034243	0.000708217	0.966009	0.0263126	0.99782	0.963247	0.00227818	0.000922645	0.966281	0.00201132	0.598569	0.410171	0.000621043	0.000232199	NA	0.144928	NA	0.999961
ENSG00000185344	ATP6V0A2	0.89743	0.558875	0.952777	0.760249	0.99782	0.996957	0.968678	0.492172	0.925828	#N/A	#N/A	0.98609	0.976285	0.873433	0.960875	0.994295	0.999813	0.999961
ENSG00000105929	ATP6V0A4	#N/A	#N/A	#N/A	0.548892	0.99782	0.963247	#N/A	#N/A	#N/A	0.278529	0.999567	0.979648	0.548443	#N/A	NA	#N/A	#N/A	0.999961
ENSG00000117410	ATP6V0B	0.536107	0.522905	0.961188	0.00161431	0.99782	0.993384	0.297252	0.895088	0.777942	0.000579001	#N/A	0.901632	0.679112	0.965329	0.872991	0.038063	0.999813	0.999961
ENSG00000185883	ATP6V0C	0.227519	0.227404	0.794486	1.16247e-05	0.99782	0.993282	0.156746	0.803999	0.607469	1.67685e-05	0.999567	0.962552	0.196762	0.991032	0.590061	1.04781e-11	0.999813	0.999961
ENSG00000159720	ATP6V0D1	0.818082	0.326785	0.786806	0.000127542	0.99782	0.963247	0.816906	0.991641	0.955669	6.8772e-05	0.999567	0.820623	NA	0.980361	NA	0.00199924	0.999813	NA
ENSG00000147614	ATP6V0D2	#N/A	#N/A	#N/A	#N/A	#N/A	#N/A	#N/A	#N/A	#N/A	#N/A	#N/A	#N/A	#N/A	#N/A	#N/A	#N/A	#N/A	#N/A
ENSG00000113732	ATP6V0E1	0.728654	0.933688	0.926494	0.0137186	0.99782	0.998842	0.442036	0.245564	0.663714	0.0292555	#N/A	0.88311	0.802579	0.500992	0.796935	0.202715	0.999813	0.999961
ENSG00000171130	ATP6V0E2	0.70124	0.681909	0.829686	0.00563796	0.99782	0.963247	0.98028	0.572114	0.857594	0.00764018	#N/A	0.728206	0.965495	0.489859	0.767911	0.252823	0.999813	0.999961
ENSG00000114573	ATP6V1A	0.9697	0.426739	0.852232	0.980547	0.99782	0.963247	0.812285	0.912313	0.98045	0.421427	0.999567	0.917039	0.959847	0.902023	0.916978	0.872062	NA	0.999961
ENSG00000116039	ATP6V1B1	#N/A	#N/A	#N/A	#N/A	#N/A	#N/A	#N/A	#N/A	#N/A	#N/A	#N/A	#N/A	0.264418	#N/A	NA	#N/A	#N/A	0.999961
ENSG00000147416	ATP6V1B2	0.104237	0.00295438	0.933963	0.327719	0.99782	0.998842	0.0749078	0.0147768	0.886106	0.0120308	0.999567	0.853662	0.128981	0.0504394	0.987283	0.46454	NA	0.999961
ENSG00000155097	ATP6V1C1	0.0778684	0.218519	0.288924	0.366457	0.99782	0.963247	0.0531174	0.0943502	0.435388	0.0221233	0.999567	0.348789	0.254729	0.398209	NA	NA	NA	0.999961
ENSG00000143882	ATP6V1C2	#N/A	#N/A	#N/A	#N/A	#N/A	#N/A	#N/A	#N/A	#N/A	#N/A	#N/A	#N/A	#N/A	#N/A	#N/A	#N/A	#N/A	#N/A
ENSG00000100554	ATP6V1D	0.901668	0.338342	0.798307	0.0470891	0.965578	0.993384	0.983701	0.77731	0.951888	0.109568	0.999566	0.986849	0.780188	0.850145	0.822168	0.39577	0.999813	0.999961
ENSG00000131100	ATP6V1E1	0.331462	0.289939	0.974286	0.0168194	0.99782	0.980368	0.111456	0.0101074	0.898125	0.0310454	0.981127	0.829009	0.364625	0.0926737	0.910426	0.455616	0.999813	0.999961
ENSG00000250565	ATP6V1E2	0.201044	0.027327	0.875639	0.605335	0.99782	0.989099	0.10522	0.00502333	0.981522	0.515803	0.999567	0.76307	0.37421	0.20866	NA	NA	NA	0.999961
ENSG00000128524	ATP6V1F	0.271628	0.0418523	0.948423	0.0805639	0.99782	0.963247	0.29299	0.00332471	0.791017	0.0239331	#N/A	0.798518	0.243282	0.00781847	0.901249	0.208831	0.999813	0.999961
ENSG00000136888	ATP6V1G1	0.21179	0.038501	0.774016	0.000538018	0.99782	0.963247	0.240211	0.0372973	0.77919	0.000168467	0.999567	0.62775	0.394334	0.0848363	0.806275	0.00410609	0.999813	0.999961
ENSG00000213760	ATP6V1G2	0.753147	0.72194	0.777632	0.86456	0.99782	0.982974	0.457294	0.118462	0.940346	0.768599	0.999567	0.829009	NA	NA	NA	#N/A	#N/A	0.999961
ENSG00000254870	ATP6V1G2-DDX39B	0.891266	0.25003	0.675585	0.68069	0.99782	0.993384	0.397488	0.345253	0.609758	0.561373	0.999567	0.905039	0.959703	0.207547	NA	NA	NA	0.999961
ENSG00000151418	ATP6V1G3	#N/A	#N/A	#N/A	#N/A	#N/A	#N/A	#N/A	#N/A	#N/A	#N/A	#N/A	#N/A	#N/A	#N/A	#N/A	#N/A	#N/A	#N/A
ENSG00000047249	ATP6V1H	0.761141	0.650287	0.992206	0.598847	0.99782	0.993384	0.521409	0.610032	0.777942	0.0635539	#N/A	0.822795	0.890348	0.834959	0.902113	0.616518	0.999813	0.999961
ENSG00000165240	ATP7A	0.675647	0.270864	0.832512	0.925009	0.99782	0.993282	0.351024	0.041988	0.834882	0.987777	0.999567	0.984786	0.950041	0.900851	NA	NA	NA	0.999961
ENSG00000123191	ATP7B	0.939164	0.574518	0.868269	0.988054	0.99782	0.993282	0.429124	0.0393866	0.84684	0.809369	0.999567	0.90125	NA	NA	NA	#N/A	#N/A	0.999961
ENSG00000124406	ATP8A1	0.112045	0.00300656	0.710215	0.243584	0.99782	0.998842	0.029756	0.000855841	0.775075	0.0549512	0.999567	0.933188	0.145534	0.0010219	0.714199	0.297986	0.999813	0.999961
ENSG00000132932	ATP8A2	#N/A	#N/A	#N/A	0.697515	0.99782	#N/A	#N/A	#N/A	#N/A	#N/A	0.999567	#N/A	#N/A	#N/A	#N/A	#N/A	#N/A	#N/A
ENSG00000081923	ATP8B1	#N/A	#N/A	#N/A	#N/A	#N/A	#N/A	#N/A	#N/A	#N/A	#N/A	#N/A	#N/A	#N/A	#N/A	#N/A	#N/A	#N/A	#N/A
ENSG00000143515	ATP8B2	0.139745	0.341953	0.926494	0.00491832	0.998899	0.993282	0.112129	0.500912	0.879746	0.00398351	#N/A	0.835151	0.239605	0.850224	0.798729	0.331555	0.999813	0.999961
ENSG00000130270	ATP8B3	0.21581	0.455612	0.78646	0.0583476	0.99782	0.991145	0.429515	0.481756	0.922075	0.00221968	0.999567	0.734271	0.331781	0.496826	NA	0.429236	NA	0.999961
ENSG00000104043	ATP8B4	0.218342	0.941619	0.710473	0.121917	0.99782	0.969743	0.226343	0.587843	0.771877	0.111375	0.999567	0.856287	0.313369	0.755069	0.737404	0.575846	0.999813	0.999961
ENSG00000054793	ATP9A	0.694778	0.755909	0.741331	0.551379	0.99782	0.993384	0.955793	0.294551	0.850403	0.156482	0.999567	0.763428	NA	NA	NA	NA	NA	0.999961
ENSG00000166377	ATP9B	0.0493185	0.00014452	0.794667	0.649194	0.99782	0.963247	0.0234613	0.000154854	0.996652	0.148822	0.999567	0.599902	0.0729832	0.000943017	0.854697	0.572677	0.999813	0.999961
ENSG00000123472	ATPAF1	0.103817	0.247571	0.826768	0.00135278	0.99782	0.993282	0.0997501	0.0116241	0.959702	0.00226875	0.999567	0.970712	0.179753	0.155092	0.878726	0.067857	0.999813	0.999961
ENSG00000171953	ATPAF2	0.249567	0.125095	0.944791	0.163447	0.99782	0.996957	0.403578	0.624325	0.991862	0.0271646	0.999567	0.957761	0.529635	0.772759	0.94135	0.241808	0.999813	0.999961
ENSG00000130770	ATPIF1	0.017612	0.00197749	0.822745	1.02012e-05	0.99782	0.993384	0.00601711	0.000489099	0.70892	2.29443e-05	0.999567	0.927907	0.00450143	9.20945e-06	0.654547	1.73845e-08	0.999813	0.999961
ENSG00000175054	ATR	0.551533	0.0503952	0.705756	0.124536	0.99782	0.993282	0.545567	0.0406255	0.696436	0.0449099	0.545823	0.855122	0.821419	0.21646	0.693617	0.58762	0.999813	0.999961
ENSG00000138085	ATRAID	0.583713	0.41695	0.705756	0.530803	0.99782	0.993282	0.4618	0.300713	0.636712	#N/A	#N/A	0.853745	0.797879	0.253107	0.57329	0.923422	0.999813	0.999961
ENSG00000164053	ATRIP	0.0978489	0.307079	0.829686	0.464555	0.99782	0.963247	0.093062	0.00615101	0.965476	0.166293	0.999567	0.824937	0.262199	0.250261	NA	NA	NA	0.999961
ENSG00000088812	ATRN	0.399212	0.0773332	0.838169	0.864448	0.99782	0.982974	0.166041	0.0168795	0.891863	0.298748	0.999567	0.953954	0.742378	0.496353	NA	NA	NA	0.999961
ENSG00000107518	ATRNL1	#N/A	#N/A	#N/A	#N/A	#N/A	#N/A	#N/A	#N/A	#N/A	#N/A	#N/A	#N/A	#N/A	#N/A	#N/A	#N/A	#N/A	#N/A
ENSG00000085224	ATRX	0.0489139	0.00301481	0.652505	0.891984	0.99782	0.963247	0.0670609	0.00204693	0.673754	0.388326	#N/A	0.728046	0.129163	0.0030523	0.654404	0.814993	0.999813	0.999961
ENSG00000124788	ATXN1	0.948969	0.00789286	0.458342	0.213234	0.99782	0.993384	0.791786	0.0565296	0.607469	0.0162187	#N/A	0.999199	0.825122	0.179994	0.457862	0.279685	0.999813	0.999961
ENSG00000130638	ATXN10	0.535942	0.437625	0.957586	0.00031139	0.99782	0.982974	0.254711	0.0284253	0.87036	0.00153128	#N/A	0.877876	0.529635	0.166794	0.862801	0.0416357	0.999813	0.999961
ENSG00000224470	ATXN1L	0.022088	0.0186394	0.989335	0.0177675	0.99782	0.993384	0.0105055	0.00501633	0.995681	0.00107088	0.999567	0.859074	0.0575006	0.0439994	0.989657	0.113141	NA	0.999961
ENSG00000204842	ATXN2	0.930112	0.00630555	0.409409	0.00235598	0.99782	0.987572	0.954512	0.0120649	0.594872	0.00622954	0.999567	0.941588	0.864942	0.0479027	0.364964	0.166087	0.999813	0.999961
ENSG00000168488	ATXN2L	0.628252	0.720002	0.951726	0.959867	0.99782	0.993384	0.327099	0.0299523	0.897108	0.319321	0.999567	0.986849	0.51206	0.14169	0.936465	0.651102	0.999813	0.999961
ENSG00000066427	ATXN3	0.0626983	0.00776332	0.784726	0.194079	0.99782	0.993384	0.0373913	0.0077816	0.78193	0.0066201	0.999567	0.982919	0.187269	0.0327981	0.813596	0.279685	0.999813	0.999961
ENSG00000123594	ATXN3L	#N/A	#N/A	#N/A	#N/A	#N/A	#N/A	#N/A	#N/A	#N/A	#N/A	#N/A	#N/A	#N/A	#N/A	#N/A	#N/A	#N/A	#N/A
ENSG00000163635	ATXN7	0.0420008	3.56772e-05	0.400056	0.00187697	0.99782	0.963247	0.0549302	1.38182e-05	0.588555	0.000276131	#N/A	0.840108	0.170281	2.5667e-07	0.328072	0.0137568	0.999813	0.999961
ENSG00000146776	ATXN7L1	0.0482812	0.030546	0.952777	0.101595	0.99782	0.993999	0.0779524	0.0304374	0.966281	0.0750041	#N/A	0.99651	0.271191	0.15594	0.96699	0.527131	0.999813	0.999961
ENSG00000162650	ATXN7L2	0.291675	0.626783	0.877204	0.0811421	0.99782	0.993282	0.31642	0.80343	0.87036	0.0145601	0.999567	0.845777	0.555707	0.590172	NA	0.460778	NA	0.999961
ENSG00000087152	ATXN7L3	0.669496	0.373544	0.756572	0.352435	0.99782	0.993282	0.75619	0.0436753	0.609758	0.0516975	#N/A	0.849734	0.86988	0.16862	0.52791	0.400294	0.999813	0.999961
ENSG00000253719	ATXN7L3B	0.0191756	0.000418523	0.785659	0.335061	0.99782	0.987572	0.0142432	0.00113543	0.876969	0.0151333	0.999567	0.906191	0.0642488	0.00995903	0.868492	0.388946	0.999813	0.999961
ENSG00000148090	AUH	0.254407	0.0169176	0.728661	0.476105	0.99782	0.998842	0.469463	0.0907481	0.774979	0.725389	0.999567	0.998887	0.700636	0.27266	0.775323	0.929818	0.999813	0.999961
ENSG00000127423	AUNIP	0.00922755	0.00886693	0.897149	0.00530608	0.99782	0.993219	0.00298302	0.00012339	0.842546	6.32856e-05	0.999567	0.800748	0.0526164	0.00392168	NA	0.121658	NA	0.999961
ENSG00000115307	AUP1	0.20373	0.618876	0.772329	0.279915	0.99782	0.980368	0.240211	0.396196	0.6232	0.0183915	0.999567	0.739638	0.380979	0.613301	0.543232	0.285984	0.999813	0.999961
ENSG00000087586	AURKA	5.66741e-06	2.47324e-05	0.993844	1.42639e-06	0.99782	0.998842	3.06231e-07	1.01836e-06	0.9525	4.11007e-07	0.999567	0.962249	5.68522e-07	1.69717e-07	0.900589	9.83487e-06	0.999813	0.999961
ENSG00000175756	AURKAIP1	0.0302232	0.00262863	0.466601	0.000336215	0.99782	0.993384	0.0113764	0.00353182	0.605779	0.00174301	0.999567	0.923427	0.0335539	3.43682e-05	0.267828	0.070423	0.999813	0.999961
ENSG00000178999	AURKB	4.04987e-07	9.06337e-07	0.677647	3.4975e-07	0.99782	0.963247	1.85051e-07	2.43664e-07	0.673754	2.44119e-07	0.999567	0.610451	2.19738e-08	2.90424e-10	0.529417	3.59048e-08	0.999813	0.999961
ENSG00000105146	AURKC	#N/A	#N/A	#N/A	0.54289	#N/A	#N/A	#N/A	#N/A	#N/A	0.11267	#N/A	#N/A	0.473939	#N/A	NA	#N/A	#N/A	0.999961
ENSG00000158321	AUTS2	0.997151	0.0660656	0.632813	0.0013942	0.99782	0.982974	0.966681	0.39437	0.822455	0.000246756	0.999567	0.9236	0.91681	0.47836	0.730645	0.00025174	0.999813	0.999961
ENSG00000169857	AVEN	0.369319	0.0868253	0.927703	0.171517	0.99782	0.993384	0.582773	0.000908211	0.711936	0.0144518	0.999567	0.927723	0.527563	0.138674	0.833771	0.549576	NA	0.999961
ENSG00000135407	AVIL	0.314365	0.905425	0.680418	0.651355	0.99782	0.963247	0.0317638	0.443184	0.724905	0.460211	0.999567	0.288872	NA	0.930655	NA	NA	NA	0.999961
ENSG00000105778	AVL9	0.534691	0.227126	0.997756	0.533914	0.99782	0.982974	0.258151	0.550547	0.736119	#N/A	0.999567	0.638864	0.627489	0.577226	0.960008	0.929818	0.999813	0.999961
ENSG00000101200	AVP	#N/A	#N/A	#N/A	#N/A	#N/A	#N/A	#N/A	#N/A	#N/A	#N/A	#N/A	#N/A	#N/A	#N/A	#N/A	#N/A	#N/A	#N/A
ENSG00000119986	AVPI1	0.0924033	0.0722287	0.994529	0.00138896	0.99782	0.993384	0.0218233	0.00899482	0.954604	9.67966e-06	0.999567	0.696807	0.459811	0.384787	NA	0.0364006	NA	0.999961
ENSG00000166148	AVPR1A	0.191458	0.323533	#N/A	0.562307	#N/A	#N/A	0.00181372	0.00426391	#N/A	0.155059	#N/A	#N/A	#N/A	NA	#N/A	#N/A	#N/A	#N/A
ENSG00000198049	AVPR1B	#N/A	#N/A	#N/A	#N/A	0.99782	#N/A	#N/A	#N/A	#N/A	#N/A	0.999567	#N/A	#N/A	#N/A	#N/A	#N/A	#N/A	#N/A
ENSG00000126895	AVPR2	#N/A	#N/A	#N/A	#N/A	#N/A	#N/A	#N/A	#N/A	#N/A	#N/A	#N/A	#N/A	#N/A	#N/A	#N/A	#N/A	#N/A	#N/A
ENSG00000204195	AWAT1	#N/A	#N/A	#N/A	#N/A	#N/A	#N/A	#N/A	#N/A	#N/A	#N/A	#N/A	#N/A	#N/A	#N/A	#N/A	#N/A	#N/A	#N/A
ENSG00000147160	AWAT2	#N/A	#N/A	#N/A	#N/A	0.99782	#N/A	#N/A	#N/A	#N/A	#N/A	0.999567	#N/A	#N/A	#N/A	#N/A	#N/A	#N/A	#N/A
ENSG00000162779	AXDND1	0.86346	#N/A	#N/A	#N/A	0.99782	0.993384	0.374166	#N/A	0.8808	#N/A	0.999567	0.534806	#N/A	#N/A	#N/A	#N/A	NA	#N/A
ENSG00000103126	AXIN1	0.00841242	0.00743259	0.982351	0.0894467	0.99782	0.980368	0.0187882	0.0639789	0.922075	0.00151619	0.999567	0.843345	0.0988826	0.226225	0.885935	0.251136	0.999813	0.999961
ENSG00000168646	AXIN2	0.0326848	1.94194e-05	0.50348	0.0203794	0.99782	0.98287	0.0077754	8.2778e-06	0.6521	9.88139e-05	0.999567	0.994646	0.0360196	8.16548e-05	NA	0.211595	NA	0.999961
ENSG00000167601	AXL	#N/A	#N/A	#N/A	0.359039	0.99782	#N/A	#N/A	#N/A	#N/A	0.0155578	0.999567	#N/A	#N/A	#N/A	#N/A	NA	#N/A	#N/A
ENSG00000160862	AZGP1	#N/A	#N/A	#N/A	0.159655	0.99782	0.963247	#N/A	#N/A	#N/A	0.0339641	0.999567	0.91966	NA	#N/A	NA	NA	NA	NA
ENSG00000141577	AZI1	0.483101	0.81683	0.759259	0.0814966	0.99782	0.963247	0.446625	0.297749	0.681418	0.00943066	0.999567	0.22622	0.701447	0.727516	NA	0.449118	NA	0.999961
ENSG00000163512	AZI2	0.576019	0.864992	0.944392	0.115083	0.99782	0.967903	0.801936	0.907425	0.968455	0.199074	0.999567	0.740033	0.875844	0.913005	0.920322	0.665207	0.999813	0.999961
ENSG00000155096	AZIN1	0.879196	0.0350309	0.586796	0.109721	0.99782	0.993384	0.67992	0.368499	0.684948	0.0135567	0.999567	0.963148	0.940973	0.417513	0.596411	0.199942	0.999813	0.999961
ENSG00000172232	AZU1	0.0253628	0.016255	#N/A	0.526465	0.99782	#N/A	0.00282779	0.000987344	#N/A	0.0681777	0.999567	#N/A	NA	0.487575	#N/A	NA	#N/A	#N/A
ENSG00000166710	B2M	0.378555	0.0325624	0.868744	0.0598947	0.99782	0.963247	0.457099	0.654823	0.967593	0.0155111	0.999567	0.738203	0.537691	0.470563	0.993865	0.0163627	0.999813	0.999961
ENSG00000169255	B3GALNT1	0.788012	0.72194	0.995208	#N/A	#N/A	#N/A	0.143608	0.132457	0.972035	0.184101	#N/A	#N/A	NA	NA	NA	#N/A	#N/A	#N/A
ENSG00000162885	B3GALNT2	0.486875	0.652574	0.963058	0.267258	0.99782	0.996957	0.311156	0.150497	0.98367	0.0334738	0.999567	0.90125	0.660733	0.619138	NA	0.77972	NA	0.999961
ENSG00000172318	B3GALT1	#N/A	#N/A	#N/A	#N/A	#N/A	#N/A	#N/A	#N/A	#N/A	#N/A	#N/A	#N/A	#N/A	#N/A	#N/A	#N/A	#N/A	#N/A
ENSG00000162630	B3GALT2	0.174915	0.814871	0.458342	0.348021	0.99782	0.969743	0.260968	0.310313	0.609758	0.0154918	0.999567	0.948109	0.199577	NA	NA	NA	NA	0.999961
ENSG00000235863	B3GALT4	0.214676	0.316471	0.958731	0.717925	0.781037	0.993282	0.111029	0.207265	0.936581	0.228281	0.803743	0.947629	0.520353	0.779201	NA	0.780325	NA	0.999961
ENSG00000183778	B3GALT5	#N/A	#N/A	#N/A	0.305383	0.99782	0.963247	#N/A	#N/A	#N/A	0.0592726	0.999567	0.0874065	#N/A	#N/A	#N/A	#N/A	NA	#N/A
ENSG00000176022	B3GALT6	0.89838	0.891119	0.922635	0.0377012	0.99782	0.995481	0.605623	0.937784	0.907144	0.00153939	0.999567	0.941008	0.868821	0.839517	NA	0.28821	NA	0.999961
ENSG00000187676	B3GALTL	0.811464	0.866196	0.858646	0.963229	0.99782	0.995481	0.890575	0.54124	0.922279	0.511243	0.999567	0.861619	0.829099	0.996523	NA	NA	NA	0.999961
ENSG00000109956	B3GAT1	0.261515	0.628655	0.534759	0.696636	0.99782	0.982974	0.0444746	0.865808	0.655268	0.192187	0.999567	0.500085	NA	0.671516	NA	NA	NA	0.999961
ENSG00000112309	B3GAT2	#N/A	#N/A	#N/A	#N/A	#N/A	#N/A	#N/A	#N/A	#N/A	#N/A	#N/A	#N/A	#N/A	#N/A	#N/A	#N/A	#N/A	#N/A
ENSG00000149541	B3GAT3	0.236378	0.563523	0.80608	0.447079	0.99782	0.963247	0.249865	0.0746449	0.952633	0.345781	0.999567	0.81586	0.298087	0.335739	0.869608	0.81704	0.999813	0.999961
ENSG00000174684	B3GNT1	0.941123	0.940006	0.979267	0.283239	0.99782	0.982974	0.709088	0.887589	0.913126	0.0154028	0.999567	0.752925	0.879866	0.683698	NA	NA	NA	0.999961
ENSG00000170340	B3GNT2	0.687706	0.647678	0.997617	0.305383	0.99782	0.993384	0.234604	0.0707891	0.922886	0.0407544	#N/A	0.933187	0.620676	0.336856	0.91711	0.374806	0.999813	0.999961
ENSG00000179913	B3GNT3	0.82448	#N/A	#N/A	0.548892	0.99782	0.996957	#N/A	#N/A	#N/A	#N/A	0.999567	0.767126	NA	#N/A	#N/A	#N/A	#N/A	0.999961
ENSG00000176383	B3GNT4	#N/A	#N/A	#N/A	#N/A	0.99782	#N/A	#N/A	#N/A	#N/A	#N/A	0.999567	#N/A	#N/A	#N/A	#N/A	#N/A	#N/A	#N/A
ENSG00000176597	B3GNT5	0.00551884	0.00014511	0.843981	7.8838e-06	0.99782	0.995725	0.00450783	0.000118221	0.86617	2.22897e-06	0.999567	0.709419	0.0367461	0.00165034	NA	0.000551605	NA	0.999961
ENSG00000198488	B3GNT6	#N/A	#N/A	#N/A	#N/A	#N/A	#N/A	#N/A	#N/A	#N/A	#N/A	#N/A	#N/A	#N/A	#N/A	#N/A	#N/A	#N/A	#N/A
ENSG00000156966	B3GNT7	0.00352986	0.00222318	#N/A	0.048562	0.99782	0.963247	0.000958284	0.000487238	#N/A	0.000214902	0.999567	0.123899	0.273914	0.155092	#N/A	0.11437	#N/A	#N/A
ENSG00000177191	B3GNT8	0.304309	0.394643	0.962107	0.407926	0.99782	0.993282	0.158459	0.137161	0.987465	0.00698069	0.999567	0.975521	0.631264	0.732018	NA	NA	#N/A	0.999961
ENSG00000237172	B3GNT9	0.848448	0.654798	0.947434	0.283239	0.99782	0.993282	0.939044	0.129639	0.817485	0.0137203	0.999567	0.725018	0.894875	0.645156	NA	NA	NA	0.999961
ENSG00000175711	B3GNTL1	0.491702	0.307101	0.618872	0.0042669	0.99782	0.963247	0.243933	0.0954701	0.567611	0.0164486	0.999567	0.113961	0.739843	0.304038	0.53129	0.157767	0.999813	0.999961
ENSG00000135454	B4GALNT1	0.290855	0.146046	0.673916	0.308374	0.99782	0.982974	0.5406	0.14094	0.800521	0.0331926	0.999567	0.572001	NA	0.375505	NA	#N/A	NA	0.999961
ENSG00000167080	B4GALNT2	#N/A	#N/A	#N/A	#N/A	#N/A	#N/A	#N/A	#N/A	#N/A	#N/A	#N/A	#N/A	#N/A	#N/A	#N/A	#N/A	#N/A	#N/A
ENSG00000139044	B4GALNT3	0.765509	0.872292	0.829686	0.197052	0.99782	0.963247	0.659356	0.0989793	0.86246	0.00657336	0.999567	0.373902	NA	NA	NA	NA	NA	0.999961
ENSG00000182272	B4GALNT4	0.763337	0.355626	#N/A	#N/A	#N/A	#N/A	#N/A	#N/A	#N/A	#N/A	#N/A	#N/A	#N/A	#N/A	#N/A	#N/A	#N/A	#N/A
ENSG00000086062	B4GALT1	0.13596	0.0082323	0.853018	7.00833e-06	0.99782	0.997817	0.17608	0.0406865	0.955669	3.44404e-06	#N/A	0.970442	0.324845	0.122422	0.913841	1.77224e-08	0.999813	0.999961
ENSG00000117411	B4GALT2	0.0487085	0.00275941	0.924429	0.00619661	0.99782	0.996957	0.0628382	0.000277554	0.725683	0.000314272	0.999567	0.802981	0.0551495	0.000489304	0.825318	0.117074	NA	0.999961
ENSG00000158850	B4GALT3	0.181324	0.0982839	0.926494	0.0930363	0.99782	0.982974	0.0531113	0.0045797	0.825463	0.0582202	0.999567	0.861619	0.280564	0.0368315	0.809888	0.602588	0.999813	0.999961
ENSG00000121578	B4GALT4	0.882665	0.239677	0.742672	0.562999	0.99782	0.963247	0.996257	0.410819	0.879524	0.0478837	0.999567	0.871743	0.827643	0.716363	0.776636	0.602278	NA	0.999961
ENSG00000158470	B4GALT5	0.760504	0.150604	0.861497	0.180084	0.99782	0.993384	0.82555	0.0597685	0.70892	0.00802417	0.999567	0.986849	0.754602	0.169747	0.74877	0.307809	0.999813	0.999961
ENSG00000118276	B4GALT6	0.570545	0.38693	0.54667	0.925009	0.99782	0.993282	0.701588	0.0110272	0.720525	0.953292	0.999567	0.820851	0.765606	NA	NA	NA	NA	0.999961
ENSG00000027847	B4GALT7	0.520983	0.355626	0.968734	0.819098	0.99782	0.993282	0.533071	0.592003	0.996222	0.207141	0.999567	0.824365	0.852381	0.840308	NA	0.769845	NA	0.999961
ENSG00000108641	B9D1	0.974901	0.99229	0.976038	0.526465	0.99782	0.982974	0.436887	0.52278	0.966239	0.0342214	0.999567	0.889868	NA	0.833563	NA	NA	#N/A	0.999961
ENSG00000123810	B9D2	0.90549	0.948737	0.993368	0.438416	0.99782	0.989034	0.570953	0.950745	0.904964	0.35909	0.999567	0.683345	0.866315	0.782437	NA	0.843645	NA	0.999961
ENSG00000164929	BAALC	0.0421715	0.0203612	#N/A	0.557921	0.99782	0.963247	0.00204849	0.000544164	#N/A	0.481468	0.999567	0.0874065	NA	NA	#N/A	NA	NA	0.999961
ENSG00000136881	BAAT	#N/A	#N/A	#N/A	#N/A	#N/A	#N/A	#N/A	#N/A	#N/A	#N/A	#N/A	#N/A	#N/A	#N/A	#N/A	#N/A	#N/A	#N/A
ENSG00000105393	BABAM1	0.508963	0.0605825	0.926493	0.00371285	0.99782	0.998842	0.468091	0.00464887	0.737111	0.0171739	#N/A	0.988797	0.453966	0.0224448	0.804744	0.135061	0.999813	0.999961
ENSG00000186318	BACE1	0.172809	0.0295188	0.832512	0.691908	0.99782	0.998842	0.0380616	0.000748064	0.869249	0.156807	0.999567	0.713853	0.608095	0.269339	NA	NA	#N/A	0.999961
ENSG00000182240	BACE2	0.658935	0.297916	#N/A	0.959867	0.99782	0.980179	0.633028	0.0026801	#N/A	0.711582	0.999567	0.91729	0.781335	NA	NA	#N/A	#N/A	0.999961
ENSG00000156273	BACH1	0.00506451	0.00199665	0.81809	7.32784e-06	0.99782	0.990609	0.00642085	0.00137957	0.749276	5.51215e-06	0.999567	0.998552	0.00691433	5.23226e-05	0.803279	7.13492e-06	NA	0.999961
ENSG00000112182	BACH2	0.0123687	0.0183696	0.979207	0.00245284	0.99782	0.993282	0.00413872	0.00412005	0.88986	0.000679504	0.999567	0.79079	0.00579623	0.00926731	0.987403	0.0429359	0.999813	0.999961
ENSG00000002330	BAD	0.0474378	0.0127511	0.852232	0.772759	0.99782	0.967179	0.0813054	0.00361793	0.997568	0.779496	0.999567	0.883942	0.059983	0.0242588	0.902113	0.993653	0.999813	0.999961
ENSG00000107262	BAG1	0.701542	0.282707	0.681896	0.412127	0.99782	0.993384	0.807721	0.00807976	0.594872	0.0459876	0.999567	0.993721	0.895202	0.06133	0.468564	0.362289	0.999813	0.999961
ENSG00000112208	BAG2	0.00610395	0.0100788	0.83111	0.0132972	0.99782	0.963247	0.00193345	0.0020206	0.895465	0.0003919	0.999567	0.757734	0.0101919	0.0102039	0.888215	0.329523	NA	0.999961
ENSG00000151929	BAG3	0.372029	0.225722	0.997631	0.527428	0.99782	0.982974	0.323353	0.00530047	0.845593	0.0403725	0.999567	0.779349	0.512905	0.182376	0.913075	0.546093	0.999813	0.999961
ENSG00000156735	BAG4	0.557571	0.965126	0.877969	0.268523	0.99782	0.998842	0.659486	0.238139	0.741239	0.00831229	0.999567	0.939057	0.674011	0.838176	0.76155	0.400699	NA	0.999961
ENSG00000166170	BAG5	0.739161	0.0339192	0.582938	0.421135	0.99782	0.963247	0.912868	0.114229	0.633751	0.0368133	0.999567	0.755023	0.975206	0.251623	0.572631	0.497003	0.999813	0.999961
ENSG00000204463	BAG6	0.782512	0.897605	0.966339	0.00301882	0.99782	0.998842	0.301188	0.11383	0.902452	0.0111503	#N/A	0.990535	0.646023	0.28055	0.893343	0.163173	0.999813	0.999961
ENSG00000140320	BAHD1	0.448762	0.819016	0.86831	0.681459	0.99782	0.993282	0.269252	0.781192	0.675496	0.555346	0.999567	0.771506	0.667983	0.853794	NA	0.999382	NA	0.999961
ENSG00000181790	BAI1	0.616813	0.324773	#N/A	0.733007	0.99782	#N/A	0.0498886	#N/A	#N/A	0.180387	0.999567	#N/A	#N/A	#N/A	#N/A	#N/A	#N/A	#N/A
ENSG00000121753	BAI2	0.356052	0.273215	#N/A	0.559005	0.99782	0.963247	0.0023718	0.000395712	#N/A	0.431097	0.999567	0.0899141	#N/A	#N/A	#N/A	NA	#N/A	#N/A
ENSG00000135298	BAI3	#N/A	#N/A	#N/A	#N/A	#N/A	#N/A	#N/A	#N/A	#N/A	#N/A	#N/A	#N/A	#N/A	#N/A	#N/A	#N/A	#N/A	#N/A
ENSG00000175866	BAIAP2	0.259502	0.1055	0.999796	0.0482898	0.99782	0.969743	0.102872	0.0622117	0.829964	0.000170867	0.999567	0.990082	0.541874	0.584871	NA	NA	NA	0.999961
ENSG00000006453	BAIAP2L1	0.90031	#N/A	#N/A	0.416173	0.99782	0.963247	0.109166	#N/A	#N/A	0.102655	0.999567	0.126811	#N/A	#N/A	#N/A	NA	NA	0.999961
ENSG00000128298	BAIAP2L2	0.933949	0.51933	0.758942	#N/A	#N/A	0.963247	0.492307	0.0419664	0.862997	0.441377	#N/A	0.99397	NA	NA	NA	#N/A	#N/A	0.999961
ENSG00000007516	BAIAP3	0.128881	0.687709	#N/A	0.591169	0.99782	0.969743	0.00231676	0.12472	#N/A	0.111269	0.999567	0.119014	NA	NA	NA	NA	#N/A	#N/A
ENSG00000030110	BAK1	0.0284502	5.36103e-05	0.620693	0.00778152	0.99782	0.990609	0.0542933	9.70179e-05	0.584617	0.00793854	#N/A	0.789939	0.034764	3.04863e-06	0.427656	0.292083	0.999813	0.999961
ENSG00000095739	BAMBI	0.79452	#N/A	#N/A	#N/A	#N/A	#N/A	#N/A	#N/A	#N/A	#N/A	#N/A	#N/A	NA	#N/A	NA	#N/A	#N/A	#N/A
ENSG00000175334	BANF1	0.00010007	0.00087384	0.962107	2.40298e-05	0.99782	0.963247	0.000242946	3.70542e-05	0.951581	5.22239e-05	#N/A	0.632911	9.46635e-08	7.0883e-09	0.92441	0.000506604	0.999813	0.999961
ENSG00000125888	BANF2	#N/A	#N/A	#N/A	#N/A	#N/A	#N/A	#N/A	#N/A	#N/A	#N/A	#N/A	#N/A	#N/A	#N/A	#N/A	#N/A	#N/A	#N/A
ENSG00000153064	BANK1	0.00167694	0.00101504	#N/A	0.000563938	0.99782	#N/A	0.000627457	0.000551195	#N/A	4.3332e-05	0.999567	#N/A	4.03074e-05	4.06542e-05	#N/A	0.00500678	NA	#N/A
ENSG00000172530	BANP	0.0190726	0.107463	0.618233	0.177619	0.99782	0.963247	0.0135633	0.574497	0.578886	0.00824982	0.999567	0.509012	0.0965645	0.734201	0.51304	0.341404	0.999813	0.999961
ENSG00000163930	BAP1	0.980842	0.866798	0.95851	0.130672	0.99782	0.996957	0.768495	0.111839	0.86246	0.00524831	#N/A	0.97876	0.855756	0.465492	0.910426	0.236251	0.999813	0.999961
ENSG00000138376	BARD1	0.0611937	0.0429261	0.999572	0.00506625	0.99782	0.993384	0.119147	0.0166899	0.933975	0.0142101	0.999567	0.901324	0.103005	0.0237628	0.901249	0.239557	0.999813	0.999961
ENSG00000125492	BARHL1	#N/A	#N/A	#N/A	#N/A	#N/A	#N/A	#N/A	#N/A	#N/A	#N/A	#N/A	#N/A	#N/A	#N/A	#N/A	#N/A	#N/A	#N/A
ENSG00000143032	BARHL2	#N/A	#N/A	#N/A	#N/A	#N/A	#N/A	#N/A	#N/A	#N/A	#N/A	#N/A	#N/A	#N/A	#N/A	#N/A	#N/A	#N/A	#N/A
ENSG00000131668	BARX1	#N/A	#N/A	#N/A	0.43987	0.99782	0.963247	#N/A	#N/A	#N/A	0.0725371	0.999567	0.0836456	#N/A	#N/A	#N/A	#N/A	#N/A	#N/A
ENSG00000043039	BARX2	#N/A	#N/A	#N/A	#N/A	0.99782	#N/A	#N/A	#N/A	#N/A	#N/A	0.999567	#N/A	NA	#N/A	NA	#N/A	#N/A	0.999961
ENSG00000176788	BASP1	0.0207193	0.0003705	0.842883	8.09558e-05	0.99782	0.993282	0.00549353	0.0016249	0.989534	5.63703e-05	0.999567	0.778395	0.00859836	3.24021e-05	NA	9.20479e-08	NA	0.999961
ENSG00000156127	BATF	3.19157e-06	6.2248e-06	0.791306	2.04677e-06	0.99782	0.998842	1.32298e-05	9.0844e-06	0.922886	3.47289e-06	0.931416	0.960877	2.79376e-12	1.49896e-11	0.903904	2.48803e-08	0.999813	0.999961
ENSG00000168062	BATF2	0.376144	0.242484	#N/A	0.962039	0.99782	#N/A	0.00573887	0.000830219	#N/A	0.980881	0.999567	#N/A	#N/A	#N/A	#N/A	#N/A	NA	#N/A
ENSG00000123685	BATF3	0.0110088	0.00182646	0.829004	9.5016e-06	0.99782	0.963247	0.0296668	0.000362112	0.964788	3.70107e-06	#N/A	0.986895	0.000503958	0.000142833	0.824101	0.00253118	0.999813	0.999961
ENSG00000087088	BAX	0.370988	0.00221484	0.776505	0.0136375	0.99782	0.982974	0.557958	0.000182486	0.601365	0.0326899	#N/A	0.752987	0.413957	0.0014222	0.563462	0.372717	0.999813	0.999961
ENSG00000198604	BAZ1A	0.752039	0.0798411	0.638379	0.868162	0.99782	0.982974	0.854791	0.148013	0.70457	0.399594	0.999567	0.960881	0.99153	0.179072	0.612112	0.763475	0.999813	0.999961
ENSG00000009954	BAZ1B	0.0957716	0.153646	0.973358	0.000166978	0.99782	0.993282	0.0458185	0.0308985	0.985153	0.000626575	#N/A	0.845731	0.0766704	0.0355015	0.961152	0.0494201	0.999813	0.999961
ENSG00000076108	BAZ2A	0.414571	0.0912705	0.843981	0.000281063	0.99782	0.963247	0.744005	0.545775	0.954604	5.12676e-05	0.999567	0.698519	0.848783	0.471591	0.888979	4.03769e-07	0.999813	0.999961
ENSG00000123636	BAZ2B	0.00349734	6.40644e-05	0.586993	0.0378943	0.99782	0.980368	0.00248025	3.19057e-05	0.678104	0.00832922	0.999567	0.901172	0.000212206	1.63127e-09	0.569912	0.187725	NA	0.999961
ENSG00000105327	BBC3	0.0129425	0.104782	0.742887	0.13165	0.99782	0.982974	0.0102823	0.0587294	0.684797	0.00205456	0.877313	0.671207	0.150569	0.537073	NA	0.349578	NA	0.999961
ENSG00000214413	BBIP1	0.176522	0.65421	0.587466	0.307665	0.99782	0.988491	0.174941	0.616746	0.724905	0.264118	0.999567	0.849236	0.491652	0.470543	0.52331	0.751993	NA	0.999961
ENSG00000129151	BBOX1	#N/A	#N/A	#N/A	#N/A	0.99782	#N/A	#N/A	#N/A	#N/A	#N/A	0.999567	#N/A	#N/A	#N/A	#N/A	#N/A	#N/A	#N/A
ENSG00000174483	BBS1	0.0137152	0.00892884	0.900331	0.286569	0.99782	0.963247	0.00933544	0.00776528	0.830802	0.0463736	0.999567	0.331602	0.122411	0.124426	NA	0.513741	NA	0.999961
ENSG00000179941	BBS10	0.414473	0.307117	0.981836	0.719564	0.99782	0.993282	0.0597714	0.0100246	0.932153	0.275226	0.999567	0.619553	0.57874	0.345041	NA	#N/A	NA	0.999961
ENSG00000181004	BBS12	0.855384	0.93155	0.912446	0.86456	0.99782	0.993384	0.790008	0.299557	0.904964	0.767	0.999567	0.90125	NA	NA	NA	#N/A	#N/A	0.999961
ENSG00000125124	BBS2	0.331777	0.114614	0.868367	0.784916	0.99782	0.963247	0.236233	0.0403378	0.806022	0.744094	0.999567	0.866324	0.611884	0.220556	0.867986	0.94148	NA	0.999961
ENSG00000140463	BBS4	0.330181	0.353678	0.497546	0.184381	0.99782	0.963247	0.162995	0.460381	0.651822	0.0100763	0.999567	0.632414	0.686796	0.233221	NA	NA	NA	0.999961
ENSG00000163093	BBS5	0.506716	0.515154	0.976216	0.965491	0.99782	#N/A	0.0269494	0.0231876	0.966134	#N/A	0.999567	#N/A	NA	NA	#N/A	#N/A	#N/A	#N/A
ENSG00000138686	BBS7	0.440703	0.263356	0.958731	0.12934	0.99782	0.993384	0.427739	0.244008	0.949785	0.00337849	0.999567	0.960877	0.65843	0.451094	NA	NA	NA	0.999961
ENSG00000122507	BBS9	0.875383	0.140912	0.71103	0.691031	0.99782	0.967366	0.364953	0.0691321	0.996652	0.861735	0.999567	0.99675	0.856064	0.394725	0.734636	NA	NA	0.999961
ENSG00000114439	BBX	0.0166708	0.00393905	0.587466	0.00609998	0.99782	0.963247	0.0325386	0.00153766	0.600235	0.000678575	0.999567	0.728206	0.0640159	0.000651634	0.546177	0.00610753	0.999813	0.999961
ENSG00000187244	BCAM	#N/A	#N/A	#N/A	0.288848	0.99782	0.963247	#N/A	#N/A	#N/A	0.013752	0.999567	0.0836456	#N/A	#N/A	#N/A	#N/A	NA	0.999961
ENSG00000132692	BCAN	#N/A	#N/A	#N/A	#N/A	0.99782	#N/A	#N/A	#N/A	#N/A	#N/A	0.999567	#N/A	#N/A	#N/A	#N/A	#N/A	#N/A	#N/A
ENSG00000075790	BCAP29	0.367862	0.589664	0.636458	0.307174	0.99782	0.993384	0.333925	0.996803	0.733172	0.102732	0.999567	0.991631	0.531176	0.962371	0.689225	0.689056	NA	0.999961
ENSG00000185825	BCAP31	0.753969	0.130022	0.893919	0.314899	0.99782	0.990609	0.844525	0.0463444	0.684797	0.485948	0.999567	0.999466	0.710483	0.0515089	0.734862	0.869308	0.999813	0.999961
ENSG00000050820	BCAR1	0.65337	0.839112	0.751584	0.212281	0.99782	0.982974	0.806742	0.0445844	0.757144	0.0377103	0.999567	0.587076	NA	#N/A	NA	#N/A	NA	0.999961
ENSG00000137936	BCAR3	0.428892	0.653208	0.538291	0.0420468	0.99782	0.963247	0.0116429	0.90735	0.663735	0.000136686	0.999567	0.126535	NA	NA	NA	0.0827256	#N/A	#N/A
ENSG00000064787	BCAS1	#N/A	0.612751	#N/A	0.462524	0.99782	0.963247	#N/A	0.784249	0.827345	0.0719469	0.999567	0.0874065	#N/A	NA	NA	#N/A	#N/A	#N/A
ENSG00000116752	BCAS2	0.0231414	0.376316	0.851334	0.737454	0.99782	0.963247	0.0146373	0.204647	0.794032	#N/A	0.999567	0.78998	0.0773494	0.221495	0.858954	0.995153	0.999813	0.999961
ENSG00000141376	BCAS3	0.19546	0.177763	0.999796	0.0958119	0.99782	0.963247	0.0546301	0.0564689	0.983151	0.0345499	0.803743	0.507394	0.28919	0.451094	NA	0.474074	NA	0.999961
ENSG00000124243	BCAS4	0.942688	0.712067	0.945631	0.801214	0.99782	0.989099	0.591478	0.367232	0.918049	0.896158	0.999567	0.998887	0.922689	0.900851	NA	NA	NA	0.999961
ENSG00000060982	BCAT1	0.000918706	0.0282201	0.514473	0.000241675	0.99782	0.966139	0.0022762	0.0128463	0.6232	0.000115024	0.653995	0.866183	0.000435255	0.0258606	0.524517	0.0881321	0.999813	0.999961
ENSG00000105552	BCAT2	0.767603	0.055975	0.549121	0.000186966	0.99782	0.963247	0.447014	0.00253105	0.490086	1.83097e-05	0.999567	0.275171	0.928024	0.07409	0.400923	0.0130168	0.999813	0.999961
ENSG00000107949	BCCIP	0.0397488	0.0792613	0.949636	0.00519689	0.99782	0.993384	0.0227884	0.0115632	0.995	0.0113312	0.999567	0.988428	0.0563663	0.0259034	0.998373	0.301565	0.999813	0.999961
ENSG00000186666	BCDIN3D	0.665131	0.706711	0.780145	0.447088	0.99782	0.963247	0.345362	0.764259	0.768462	0.10126	0.999567	0.566194	0.83898	0.642626	NA	NA	NA	0.999961
ENSG00000114200	BCHE	#N/A	#N/A	#N/A	#N/A	#N/A	#N/A	#N/A	#N/A	#N/A	#N/A	#N/A	#N/A	#N/A	#N/A	#N/A	#N/A	#N/A	#N/A
ENSG00000248098	BCKDHA	0.3507	0.00502886	0.638379	0.84274	0.99782	0.963247	0.474268	0.0335458	0.735998	0.287518	0.999567	0.79079	0.70651	0.179166	0.735727	0.778682	NA	0.999961
ENSG00000083123	BCKDHB	0.324175	0.512514	0.613687	0.591921	0.99782	0.963247	0.413507	0.676221	0.716584	0.491841	0.999567	0.807182	0.466949	0.868939	NA	0.854759	NA	0.999961
ENSG00000103507	BCKDK	0.577859	0.488388	0.708987	0.647713	0.99782	0.993384	0.671746	0.101411	0.609758	0.142702	0.86138	0.989686	0.844188	0.328521	0.561237	0.650416	0.999813	0.999961
ENSG00000142867	BCL10	0.235344	0.135487	0.980317	0.257604	0.99782	0.993384	0.151116	0.258708	0.808744	0.00485724	0.999567	0.83868	0.445348	0.55322	NA	0.359156	NA	0.999961
ENSG00000119866	BCL11A	9.94785e-06	1.82981e-06	0.933464	1.76757e-05	0.99782	0.982974	1.67546e-07	2.39595e-07	0.870642	3.47289e-06	0.999567	0.258561	1.39743e-06	2.90871e-07	NA	0.00294461	NA	#N/A
ENSG00000127152	BCL11B	0.0391166	0.00108793	0.871882	0.0149148	0.99782	0.993282	0.0250367	0.00158799	0.969908	0.00162488	0.999567	0.827395	0.0157511	0.000179874	0.936465	0.0214968	0.999813	0.999961
ENSG00000171791	BCL2	0.00104341	0.00306541	0.970645	0.0388797	0.99782	0.968406	0.00350716	0.00313483	0.941695	0.078053	0.999567	0.746534	0.000420083	0.00049473	0.983624	0.415696	0.999813	0.999961
ENSG00000140379	BCL2A1	0.0034243	3.7649e-05	0.572525	1.85665e-06	0.38596	0.982921	0.00666548	5.86585e-05	0.822455	3.49173e-06	0.15206	0.999199	0.000230663	5.1167e-13	0.550224	1.48064e-17	NA	0.999961
ENSG00000171552	BCL2L1	0.971861	0.59323	0.915039	0.0698533	0.99782	0.993219	0.75828	0.609124	0.999072	0.208258	0.999567	0.927824	0.876155	0.829075	0.977491	0.548896	0.999813	0.999961
ENSG00000137875	BCL2L10	#N/A	#N/A	#N/A	#N/A	#N/A	#N/A	#N/A	#N/A	#N/A	#N/A	#N/A	#N/A	#N/A	#N/A	#N/A	#N/A	#N/A	#N/A
ENSG00000153094	BCL2L11	0.713052	0.316471	0.673804	2.61447e-05	0.99782	0.963247	0.631445	0.473365	0.716584	1.26595e-05	0.999567	0.770717	0.651381	0.689072	0.719576	1.6344e-05	0.999813	0.999961
ENSG00000126453	BCL2L12	0.120234	0.0546062	0.801623	0.00497516	0.99782	0.993384	0.385364	0.142582	0.975921	0.00220445	0.999567	0.824937	0.0967995	0.0980317	0.867986	0.248443	NA	0.999961
ENSG00000099968	BCL2L13	0.0226794	0.0119079	0.891136	0.850068	0.99782	0.963247	0.0153327	0.102721	0.734405	#N/A	#N/A	0.327595	0.0437	0.221817	0.767863	0.917114	0.999813	0.999961
ENSG00000121380	BCL2L14	0.386171	0.0315438	0.127717	0.296174	0.99782	0.963247	0.00421968	0.00158799	0.0263307	0.138713	0.999567	0.0874065	#N/A	0.0193081	NA	NA	NA	0.999961
ENSG00000188761	BCL2L15	0.238752	0.212005	0.983427	0.101636	0.652	0.963247	0.0641629	0.0241538	0.956819	0.275226	0.999567	0.196981	NA	0.56364	NA	0.516633	NA	0.999961
ENSG00000129473	BCL2L2	0.0218528	0.188527	0.62588	0.158529	0.99782	#N/A	0.000356694	0.0336835	0.628111	0.000655329	0.999567	#N/A	0.161708	0.460633	NA	NA	#N/A	#N/A
ENSG00000258643	BCL2L2-PABPN1	0.853622	0.0151459	0.399266	0.00422627	0.99782	0.963247	0.683206	0.00270522	0.570896	5.11793e-05	0.999567	0.624501	0.827556	0.138671	NA	0.0659465	#N/A	0.999961
ENSG00000069399	BCL3	0.359755	0.478621	0.529473	0.0055051	0.99782	0.993384	0.206264	0.859826	0.699331	0.00120009	0.999567	0.970998	0.368559	0.992965	0.621961	0.00427287	0.999813	0.999961
ENSG00000113916	BCL6	0.000551271	1.0078e-05	0.374615	4.06664e-06	0.99782	0.969743	0.00157156	1.29891e-05	0.480945	4.79588e-06	0.999567	0.831241	1.72303e-05	1.03291e-11	0.227077	5.33674e-10	NA	0.999961
ENSG00000161940	BCL6B	#N/A	#N/A	#N/A	0.689815	0.99782	#N/A	#N/A	#N/A	#N/A	#N/A	0.999567	#N/A	#N/A	#N/A	#N/A	#N/A	#N/A	#N/A
ENSG00000110987	BCL7A	0.263241	0.014696	0.697638	0.755217	0.99782	0.998842	0.183882	0.0114797	0.699921	0.111705	0.999567	0.855098	0.496836	0.164565	NA	0.824046	NA	0.999961
ENSG00000106635	BCL7B	0.0692998	0.0253382	0.999169	0.458977	0.99782	0.98287	0.0238354	0.00105582	0.856729	0.0764901	#N/A	0.845089	0.102289	0.00583003	0.888215	0.394887	0.999813	0.999961
ENSG00000099385	BCL7C	0.725029	0.87774	0.907316	0.599791	0.99782	0.980368	0.671457	0.411886	0.774979	0.657686	0.999567	0.704532	0.904695	0.617515	0.804744	0.924219	0.999813	0.999961
ENSG00000116128	BCL9	0.612798	0.374258	0.969166	0.521003	0.99782	0.982974	0.432979	0.476091	0.998528	0.0332891	0.999567	0.897823	0.889292	0.828796	NA	0.657625	NA	0.999961
ENSG00000186174	BCL9L	0.122397	0.117248	0.969577	2.32502e-06	0.99782	0.984375	0.0989308	0.0450982	0.966281	1.18158e-06	0.999567	0.996476	0.278326	0.137972	0.959535	4.09824e-19	0.999813	0.999961
ENSG00000029363	BCLAF1	0.376849	0.0480566	0.555399	0.605041	0.99782	0.963247	0.548857	0.0448452	0.594872	0.0974214	0.999567	0.730748	0.537443	0.0383958	0.489009	0.33033	0.999813	0.999961
ENSG00000135697	BCMO1	#N/A	#N/A	#N/A	#N/A	0.99782	#N/A	#N/A	#N/A	#N/A	#N/A	0.999567	#N/A	#N/A	#N/A	#N/A	#N/A	#N/A	#N/A
ENSG00000197580	BCO2	0.26456	0.226056	0.988389	0.959867	0.99782	0.993384	0.00622718	0.00218269	0.988497	0.734683	0.999567	0.386792	NA	NA	#N/A	#N/A	#N/A	#N/A
ENSG00000183337	BCOR	0.822934	0.400173	0.927334	0.000659306	0.99782	0.996957	0.926163	0.615164	0.976738	0.000242105	0.999567	0.948149	0.998208	0.882127	0.981256	0.00491065	0.999813	0.999961
ENSG00000085185	BCORL1	0.753506	0.164308	0.767239	0.95817	0.99782	0.998842	0.540098	0.0632042	0.810901	0.708494	0.999567	0.919105	0.960995	0.559555	NA	0.999248	NA	0.999961
ENSG00000186716	BCR	0.349327	0.00319295	0.860269	0.381204	0.99782	0.982974	0.17789	0.0710435	0.918903	0.0313525	#N/A	0.721654	0.450428	0.207747	0.959583	0.418511	0.999813	0.999961
ENSG00000074582	BCS1L	0.265095	0.00232319	0.86831	0.000593862	0.99782	0.993282	0.823824	4.75363e-05	0.614222	4.3332e-05	0.999567	0.894875	0.298181	0.00218457	0.739161	0.0595216	0.999813	0.999961
ENSG00000161267	BDH1	0.722498	0.0513346	0.734816	8.70387e-05	0.99782	0.963247	0.577344	0.00207643	0.601365	0.000136639	#N/A	0.663294	0.719657	0.0361342	0.528023	0.0454187	0.999813	0.999961
ENSG00000164039	BDH2	0.822569	0.462641	0.806275	0.661468	0.99782	0.996957	0.630641	0.194303	0.696436	0.512902	0.999567	0.927725	0.885927	0.461243	NA	0.855585	NA	0.999961
ENSG00000100739	BDKRB1	#N/A	#N/A	#N/A	#N/A	0.99782	#N/A	#N/A	#N/A	#N/A	#N/A	0.999567	#N/A	#N/A	#N/A	#N/A	#N/A	#N/A	#N/A
ENSG00000168398	BDKRB2	#N/A	#N/A	#N/A	#N/A	0.99782	#N/A	#N/A	#N/A	#N/A	#N/A	0.999567	#N/A	#N/A	#N/A	#N/A	#N/A	#N/A	#N/A
ENSG00000176697	BDNF	#N/A	#N/A	#N/A	#N/A	0.99782	#N/A	#N/A	#N/A	#N/A	#N/A	0.999567	#N/A	#N/A	#N/A	#N/A	#N/A	#N/A	#N/A
ENSG00000145734	BDP1	0.0634314	0.0416017	0.804795	0.0751203	0.99782	0.982974	0.0537858	0.0132072	0.672646	0.0688524	0.999567	0.769151	0.131224	0.0472495	0.808595	0.654968	0.999813	0.999961
ENSG00000166546	BEAN1	#N/A	#N/A	#N/A	#N/A	0.99782	#N/A	#N/A	#N/A	#N/A	#N/A	0.999567	#N/A	#N/A	#N/A	#N/A	#N/A	#N/A	#N/A
ENSG00000126581	BECN1	0.350079	0.420096	0.875639	0.646509	0.99782	0.980368	0.270276	0.508432	0.643651	#N/A	0.999567	0.725018	0.462627	0.886909	0.72717	0.926584	0.999813	0.999961
ENSG00000183092	BEGAIN	0.349841	0.219604	#N/A	0.0570749	#N/A	0.990609	0.00903953	0.00039925	#N/A	0.0015932	#N/A	0.264959	#N/A	#N/A	#N/A	NA	#N/A	#N/A
ENSG00000177324	BEND2	0.0545052	0.0184437	#N/A	0.266465	#N/A	#N/A	0.000193168	2.74859e-05	#N/A	0.00463363	#N/A	#N/A	NA	0.259861	#N/A	#N/A	#N/A	#N/A
ENSG00000178409	BEND3	0.6162	0.28744	0.863029	0.733084	0.99782	0.998842	0.58776	0.0195872	0.778372	0.371085	0.999567	0.841779	NA	0.16811	NA	NA	NA	0.999961
ENSG00000188848	BEND4	#N/A	#N/A	#N/A	0.678487	#N/A	#N/A	#N/A	0.0703496	#N/A	0.143031	#N/A	#N/A	#N/A	#N/A	#N/A	#N/A	#N/A	#N/A
ENSG00000162373	BEND5	0.0337254	0.0892608	0.8206	0.890193	0.99782	0.980179	0.00753007	0.0177611	0.827345	0.38834	0.999567	0.514519	0.272947	0.482269	NA	NA	NA	0.999961
ENSG00000151917	BEND6	#N/A	#N/A	#N/A	#N/A	0.99782	#N/A	#N/A	#N/A	#N/A	#N/A	0.999567	#N/A	#N/A	#N/A	#N/A	#N/A	#N/A	#N/A
ENSG00000165626	BEND7	#N/A	#N/A	#N/A	0.807341	0.99782	0.963247	#N/A	#N/A	#N/A	0.536342	0.999567	0.0844345	#N/A	#N/A	#N/A	#N/A	#N/A	#N/A
ENSG00000167995	BEST1	0.00210428	0.00123257	#N/A	0.133029	0.99782	#N/A	0.000120743	0.000218953	#N/A	0.0132267	0.999567	#N/A	0.109515	0.0896957	#N/A	0.340963	NA	#N/A
ENSG00000039987	BEST2	#N/A	#N/A	#N/A	0.148424	0.99782	0.963247	#N/A	#N/A	#N/A	0.00314547	0.999567	0.0836456	#N/A	#N/A	#N/A	NA	NA	0.999961
ENSG00000127325	BEST3	#N/A	#N/A	#N/A	#N/A	0.99782	#N/A	#N/A	#N/A	#N/A	#N/A	0.999567	#N/A	#N/A	#N/A	#N/A	#N/A	#N/A	#N/A
[truncated: 18,318 more rows]
